# Supplementary material for: Genomic evidence for evolutionary history and local adaptation of two endemic apricots: Prunus hongpingensis and P. zhengheensis
Source: Hortic Res. 2023 Oct 27;11(4):uhad215. doi: 10.1093/hr/uhad215 (PMC11059793; doi:10.1093/hr/uhad215)
Supplement: Web_Material_uhad215 [file web_material_uhad215.zip]

Archive with 8 entries (8 files):
- Fig.S1.pdf
- Fig.S2.pdf
- Fig.S3.pdf
- Fig.S4.pdf
- Fig.S5.pdf
- Fig.S6.pdf
- Fig.S7.pdf
- Table S1-13.xlsx
