# Supplementary material for: Genomic evidence for evolutionary history and local adaptation of two endemic apricots: Prunus hongpingensis and P. zhengheensis
Source: Hortic Res. 2023 Oct 27;11(4):uhad215. doi: 10.1093/hr/uhad215 (PMC11059793; doi:10.1093/hr/uhad215)
Supplement: Web_Material_uhad215 [file web_material_uhad215.zip › Table S1-13.xlsx]

## Sheet: S1
Table S1 Geographical coordinates and individual information of PHP and PZH.
ID in this study	Species	Biological status	Sampling site	latitude(N)	longitude(E)	Altitude (m)	SRA
PHP001	P. hongpingensis	wild	Hubei, Shennongjia	31.6086	110.422	1573	SRR24211858
PHP002	P. hongpingensis	wild	Hubei, Shennongjia	31.6474	110.443	1961	SRR24211857
PHP003	P. hongpingensis	wild	Hubei, Shennongjia	31.6472	110.442	1953	SRR24211847
PHP004	P. hongpingensis	wild	Hubei, Shennongjia	31.6473	110.442	1950	SRR24211846
PHP005	P. hongpingensis	wild	Hubei, Shennongjia	31.6473	110.442	1939	SRR24211845
PHP006	P. hongpingensis	wild	Hubei, Shennongjia	31.6475	110.441	1933	SRR24211844
PHP007	P. hongpingensis	wild	Hubei, Shennongjia	31.6458	110.437	1924	SRR24211843
PHP008	P. hongpingensis	wild	Hubei, Shennongjia	31.6487	110.432	1878	SRR24211842
PHP009	P. hongpingensis	wild	Hubei, Shennongjia	31.652	110.435	1894	SRR24211841
PHP010	P. hongpingensis	wild	Hubei, Shennongjia	31.698	110.429	1908	SRR24211840
PHP011	P. hongpingensis	wild	Hubei, Shennongjia	31.698	110.429	1908	SRR24211856
PHP012	P. hongpingensis	wild	Hubei, Shennongjia	31.6657	110.431	1923	SRR24211855
PHP013	P. hongpingensis	wild	Hubei, Shennongjia	31.6792	110.435	1857	SRR24211854
PZH001	P. zhengheensis	wild	Fujian，Nanping	27.308	119.007	835	SRR24211853
PZH002	P. zhengheensis	wild	Fujian，Nanping	27.308	119.007	837	SRR24211852
PZH003	P. zhengheensis	wild	Fujian，Nanping	27.3077	119.009	754	SRR24211851
PZH004	P. zhengheensis	wild	Fujian，Nanping	27.3082	119.01	716	SRR24211850
PZH005	P. zhengheensis	wild	Fujian，Nanping	27.3082	119.01	706	SRR24211849
PZH006	P. zhengheensis	wild	Fujian，Nanping	27.3065	118.997	916	SRR24211848

## Sheet: S2
Table S2 Genomic information used in this study that downloaded from the NCBI SRA database.
Accessions	Species	Country of origin	Origin (province, sampling site)	Biological status	SRA	ID in this study
CH_229_1	P. sibirica	China	Fuxin (Liaoning province)	wild	ERR4762275	NE_Psib1
CH_231_1	P. sibirica	China	Fuxin (Liaoning province)	wild	ERR4762276	NE_Psib2
CH_246_2	P. sibirica	China	Chaoyang (Liaoning province)	wild	ERR4762285	NE_Psib3
CH_247_1	P. sibirica	China	Chaoyang (Liaoning province)	wild	ERR4762286	NE_Psib4
CH_322_5	P. sibirica	China	Weichang (Liaoning province)	wild	ERR4762329	NE_Psib5
CH_327_1	P. sibirica	China	Weichang (Liaoning province)	wild	ERR4762330	NE_Psib6
CH_275_3	P. sibirica	China	Ansai (Shaanxi province)	wild	ERR4762306	NW_Psib1
CH_276_5	P. sibirica	China	Ansai (Shaanxi province)	wild	ERR4762307	NW_Psib2
CH_289_5	P. sibirica	China	Jingbian (Shaanxi province)	wild	ERR4762311	NW_Psib3
CH_290_2	P. sibirica	China	Jingbian (Shaanxi province)	wild	ERR4762312	NW_Psib4
CH_304_3	P. sibirica	China	Pingliang (Gansu province)	wild	ERR4762319	NW_Psib5
CH_305_5	P. sibirica	China	Pingliang (Gansu province)	wild	ERR4762320	NW_Psib6
CH_124	P. armeniaca	China	Ily valley	wild	ERR4762265	CA_N_Par1
CH_129	P. armeniaca	China	Ily valley	wild	ERR4762266	CA_N_Par2
CH122	P. armeniaca	China	Mohu'er Arele (Xinjiang province)	wild	ERR5013343	CA_N_Par3
CH123	P. armeniaca	China	Mohu'er Arele (Xinjiang province)	wild	ERR5013251	CA_N_Par4
CH128	P. armeniaca	China	Xinjuan mountains (Xinjiang province)	wild	ERR5013279	CA_N_Par5
KR_003_1	P. armeniaca	Kyrghystan	Chychkan river	wild	ERR4762331	CA_S_Par1
KR_004_1	P. armeniaca	Kyrghystan	Chychkan river	wild	ERR4762332	CA_S_Par2
KR_073_1	P. armeniaca	Kyrghystan	Sary Chelek	wild	ERR4762365	CA_S_Par3
KR_075_1	P. armeniaca	Kyrghystan	Sary Chelek	wild	ERR4762366	CA_S_Par4
KR_077_1	P. armeniaca	Kyrghystan	Sary Chelek	wild	ERR4762367	CA_S_Par5
Chi_202	P.mume	China	Nanjing	cultivated	SRR5052885	mei_1
Chi_30	P.mume	China	Wuhan	cultivated	SRR5046589	mei_2
Chi_246	P.mume	China	Nanjing	cultivated	SRR5052899	mei_3
Chi_103	P.mume	China	Wuhan	cultivated	SRR5046602	mei_4
Chi_68	P.mume	China	Wuhan	cultivated	SRR5052977	mei_5
Chi_109	P.mume	China	Wuhan	cultivated	SRR5052841	mei_6
Chi_57	P.mume	China	Wuhan	cultivated	SRR5052987	mei_7
Chi_36	P.mume	China	Wuhan	cultivated	SRR5052999	mei_8
Chi_41	P.mume	China	Wuhan	cultivated	SRR5052998	mei_9
Chi_105	P.mume	China	Wuhan	cultivated	SRR5046604	mei_10
Chi_158	P.mume	China	Wuhan	cultivated	SRR5052867	mei_11
Chi_135	P.mume	China	Nanjing	cultivated	SRR5046617	mei_12
Chi_44	P.mume	China	Wuhan	cultivated	SRR5052961	mei_13
Chi_95	P.mume	China	Wuhan	cultivated	SRR5052834	mei_14
Chi_178	P.mume	China	Nanjing	cultivated	SRR5052875	mei_15
Chi_99	P.mume	China	Wuxi	cultivated	SRR5052836	mei_16
Chi_49	P.mume	China	Wuhan	cultivated	SRR5052966	mei_17
Chi_181	P.mume	China	Wuhan	cultivated	SRR5046636	mei_18
Chi_219	P.mume	China	Nanjing	cultivated	SRR5052895	mei_19
Chi_303	P.mume	China	Nanjing	cultivated	SRR5046682	mei_20
Chi_96	P.mume	China	Nanjing	cultivated	SRR5052918	mei_21
Chi_22	P.mume	China	Wuhan	cultivated	SRR5052959	mei_22
Chi_132	P.mume	China	Wuhan	cultivated	SRR5052856	mei_23
Chi_113	P.mume	China	Nanjing	cultivated	SRR5052843	mei_24
Chi_65	P.mume	China	Nanjing	cultivated	SRR5046597	mei_25
Chi_31	P.mume	China	Nanjing	cultivated	SRR5046590	mei_26
Chi_5	P.mume	China	Wuhan	cultivated	SRR5052947	mei_27
Chi_8	P.mume	China	Wuhan	cultivated	SRR5052945	mei_28
Chi_418	P.mume	China	Jingdezhen	cultivated	SRR5046750	mei_29
Chi_311	P.mume	China	Wuhan	cultivated	SRR5046686	mei_30

## Sheet: S3
Table S3 The gene list of the large-scale inversion in Chr02 of PHP.
Chr	Star	End	Gene id	AT id	Gene Description
Chr02	6763302	6764553	P_hong_augustus07110
Chr02	6769875	6775668	P_hong_augustus07111	AT1G31730	Encodes a component of the AP4 complex and is involved in vacuolar sorting of storage proteins.
Chr02	6784426	6792111	P_hong_augustus07112	AT1G51160	TRAPP protein BET5 homolog.
Chr02	6797943	6799587	P_hong_augustus07113	AT1G31730	Encodes a component of the AP4 complex and is involved in vacuolar sorting of storage proteins.
Chr02	6801588	6801854	P_hong_augustus07114	AT1G48720	Copia-like polyprotein/retrotransposon;(source:Araport11)
Chr02	6806162	6806584	P_hong_augustus07115
Chr02	6811170	6811970	P_hong_augustus07116	AT1G31730	Encodes a component of the AP4 complex and is involved in vacuolar sorting of storage proteins.
Chr02	6812321	6812527	P_hong_augustus07117
Chr02	6815248	6816219	P_hong_augustus07118	AT5G45200	Disease resistance protein (TIR-NBS-LRR class) family;(source:Araport11)
Chr02	6839715	6840700	P_hong_augustus07120
Chr02	6841685	6845030	P_hong_augustus07121	AT1G31730	Encodes a component of the AP4 complex and is involved in vacuolar sorting of storage proteins.
Chr02	6847380	6850021	P_hong_augustus07122	AT5G49920	Octicosapeptide/Phox/Bem1p family protein;(source:Araport11)
Chr02	6858459	6862633	P_hong_augustus07124
Chr02	6877881	6879778	P_hong_augustus07125	AT5G17880	Encodes a TIR-NBS-LRR protein CSA1 that functions in photomorphogenic development. csa1 mutants display a constitutive shade-avoidance (CSA) phenotype (long stem) under high red:far-red rations (i.e. in the absence of a shade signal). csa1 mutation can be complemented by RPS4, a TIR-NBS-LRR protein that confers resistance against bacterium Pseudomonas syringae.
Chr02	6880781	6885711	P_hong_augustus07126	AT1G31730	Encodes a component of the AP4 complex and is involved in vacuolar sorting of storage proteins.
Chr02	6904695	6907085	P_hong_augustus07128	AT3G44670	One of a series of RPP1-like, tandemly duplicated Toll-Interleukin1-Receptor- related NLR receptors within the DANGEROUS MIX2 cluster. Interacts genetically with and is downstream of EDS1 in auto immune response.
Chr02	6907352	6916215	P_hong_augustus07129	AT1G31730	Encodes a component of the AP4 complex and is involved in vacuolar sorting of storage proteins.
Chr02	6918526	6926078	P_hong_augustus07130	AT5G13750	zinc induced facilitator-like 1;(source:Araport11)
Chr02	6936208	6938486	P_hong_augustus07131	AT4G17616	Pentatricopeptide repeat (PPR) superfamily protein;(source:Araport11)
Chr02	6940657	6942165	P_hong_augustus07132	AT2G43870	Pectin lyase-like superfamily protein;(source:Araport11)
Chr02	6948340	6953792	P_hong_augustus07133	AT2G27040	AGO4 is a member of a class of PAZ/PIWI domain containing proteins involved in siRNA mediated gene silencing.Loss of function mutations have reduced site specific CpNpG and CpHpH methylation, abnormal ovule/megagametophyte develoment and increased susceptibility to bacterial pathogens including Tobacco rattle virus.
Chr02	6960352	6966401	P_hong_augustus07134	AT2G27040	AGO4 is a member of a class of PAZ/PIWI domain containing proteins involved in siRNA mediated gene silencing.Loss of function mutations have reduced site specific CpNpG and CpHpH methylation, abnormal ovule/megagametophyte develoment and increased susceptibility to bacterial pathogens including Tobacco rattle virus.
Chr02	6968546	6975660	P_hong_augustus07135	AT3G56850	Encodes an ABA-responsive element binding protein with a bZIP domain. Located in the nucleus and expressed in the embryo during seed maturation.
Chr02	6979268	6984123	P_hong_augustus07136	AT1G72000	Plant neutral invertase family protein;(source:Araport11)
Chr02	6995642	7000357	P_hong_augustus07137	AT5G04990	Encodes a member of the Sad1/UNC-84 (SUN)-domain proteins: AtSUN1(At5g04990), AtSUN2(AT3G10730). SUN domain proteins are part of the cytoskeletal-nucleoskeletal bridging complexes. AtSUN1 and AtSUN2 are localized to the nuclear envelope and are present as homomers and heteromers in vivo.Encodes an outer nuclear membrane protein that anchors RanGAP1 to the nuclear envelope. It interacts with WPP d…
Chr02	7008531	7018823	P_hong_augustus07138
Chr02	7019912	7021817	P_hong_augustus07139	AT3G44630	Disease resistance protein (TIR-NBS-LRR class) family;(source:Araport11)
Chr02	7025706	7026002	P_hong_augustus07140
Chr02	7043526	7047057	P_hong_augustus07141	ATMG00810	DNA/RNA polymerases superfamily protein;(source:Araport11)
Chr02	7049181	7053747	P_hong_augustus07142	AT3G44670	One of a series of RPP1-like, tandemly duplicated Toll-Interleukin1-Receptor- related NLR receptors within the DANGEROUS MIX2 cluster. Interacts genetically with and is downstream of EDS1 in auto immune response.
Chr02	7069703	7070280	P_hong_augustus07143
Chr02	7079229	7098767	P_hong_augustus07144	AT5G05800	Myb/SANT-like DNA-binding domain protein;(source:Araport11)
Chr02	7099690	7100410	P_hong_augustus07145	AT1G67856	RING/U-box superfamily protein;(source:Araport11)
Chr02	7100950	7101439	P_hong_augustus07146
Chr02	7100959	7101502	P_hong_augustus07147	AT1G31730	Encodes a component of the AP4 complex and is involved in vacuolar sorting of storage proteins.
Chr02	7106487	7107123	P_hong_augustus07148	AT1G31730	Encodes a component of the AP4 complex and is involved in vacuolar sorting of storage proteins.
Chr02	7110031	7110370	P_hong_augustus07149
Chr02	7110986	7112463	P_hong_augustus07150	AT4G14370	Regulator of chromosome condensation (RCC1) family with FYVE zinc finger domain. PRAF/RLD family member.
Chr02	7127734	7133735	P_hong_augustus07151
Chr02	7152050	7152530	P_hong_augustus07152
Chr02	7156776	7157012	P_hong_augustus07153
Chr02	7162190	7167023	P_hong_augustus07154	AT5G04980	DNAse I-like superfamily protein;(source:Araport11)
Chr02	7190072	7190308	P_hong_augustus07155	AT5G04980	DNAse I-like superfamily protein;(source:Araport11)
Chr02	7192154	7196195	P_hong_augustus07156	AT5G04970	Pectin methylesterase inhibitor; INVI-PMEI protein isoform which clustered with a PME.
Chr02	7196426	7198309	P_hong_augustus07157	AT5G04960	Encodes a protein that modulates the activity of pectin methylesterase within the cell wall; pectin methylesterase inhibitor.
Chr02	7207019	7210745	P_hong_augustus07158	AT3G20770	Encodes EIN3 (ethylene-insensitive3), a nuclear transcription factor that initiates downstream transcriptional cascades for ethylene responses. EIN3 interacts with MYC2, MYC3 and MYC4 to inhibit jasmonate-induced expression of wound-responsive genes and herbivory-inducible genes, and plant defense against generalist herbivores.
Chr02	7216034	7219931	P_hong_augustus07159
Chr02	7235406	7235606	P_hong_augustus07160
Chr02	7237458	7241333	P_hong_augustus07161	AT3G20770	Encodes EIN3 (ethylene-insensitive3), a nuclear transcription factor that initiates downstream transcriptional cascades for ethylene responses. EIN3 interacts with MYC2, MYC3 and MYC4 to inhibit jasmonate-induced expression of wound-responsive genes and herbivory-inducible genes, and plant defense against generalist herbivores.
Chr02	7247018	7250350	P_hong_augustus07162	AT3G10660	predicted to encode calcium-dependent protein kinase and is localized to the ER. Protein is myristoylated in a cell-free extract. Changing the proposed myristoylated site, G residue in the amino terminal, to A prevented the meristoylation . The G to A mutation decreased AtCPK2 membrane association by approximately 50%.
Chr02	7251477	7256121	P_hong_augustus07163	AT3G22220	hAT transposon superfamily;(source:Araport11)
Chr02	7257857	7258514	P_hong_augustus07164	AT4G38170	FAR1-related sequence 9;(source:Araport11)
Chr02	7269159	7273665	P_hong_augustus07165	AT3G04380	Encodes SUVR4, a nucleolar histone methyltransferase with preference for monomethylated H3K9. One of the four closely related Arabidopsis SUVR proteins that belong to the SU(VAR)3-9 subgroup of SET-domain proteins. Proteins containing the evolutionarily conserved SET domain are involved in regulation of eukaryotic gene expression and chromatin structure through their histone lysine methyltransfer…
Chr02	7274374	7281261	P_hong_augustus07166	AT2G27110	FAR1-related sequence 3;(source:Araport11)
Chr02	7288307	7289720	P_hong_augustus07167
Chr02	7291345	7292245	P_hong_augustus07168
Chr02	7291699	7292954	P_hong_augustus07169
Chr02	7304183	7307991	P_hong_augustus07171	AT5G45060	Disease resistance protein (TIR-NBS-LRR class) family;(source:Araport11)
Chr02	7312545	7312895	P_hong_augustus07172	AT3G10690	Encodes a protein that when expressed together with GYRB2 generates an active supercoiling DNA gyrase enzyme that shares similar properties to its bacterial counterpart, including sensitivity to gyrase-specific antibiotics.
Chr02	7314423	7315820	P_hong_augustus07173	AT4G19530	Encodes a TIR-NB-LRR resistance protein. Transient expression in tobacco induces cell death.
Chr02	7343701	7347164	P_hong_augustus07174
Chr02	7363074	7365830	P_hong_augustus07176	AT3G10690	Encodes a protein that when expressed together with GYRB2 generates an active supercoiling DNA gyrase enzyme that shares similar properties to its bacterial counterpart, including sensitivity to gyrase-specific antibiotics.
Chr02	7369554	7371392	P_hong_augustus07177	AT5G51280	DEAD-box protein abstrakt;(source:Araport11)
Chr02	7373541	7375879	P_hong_augustus07178	AT3G04380	Encodes SUVR4, a nucleolar histone methyltransferase with preference for monomethylated H3K9. One of the four closely related Arabidopsis SUVR proteins that belong to the SU(VAR)3-9 subgroup of SET-domain proteins. Proteins containing the evolutionarily conserved SET domain are involved in regulation of eukaryotic gene expression and chromatin structure through their histone lysine methyltransfer…
Chr02	7376136	7382016	P_hong_augustus07179	AT1G04050	Encodes SUVR1, one of the four closely related Arabidopsis SUVR proteins that belong to the SU(VAR)3-9 subgroup of SET-domain proteins. Proteins containing the evolutionarily conserved SET domain are involved in regulation of eukaryotic gene expression and chromatin structure through their histone lysine methyltransferase (HMTase) activity. SUVR1, SUVR2 and SUVR4 proteins contain a novel domain a…
Chr02	7392265	7401262	P_hong_augustus07180	AT2G21250	NAD(P)-linked oxidoreductase superfamily protein;(source:Araport11)
Chr02	7402012	7405234	P_hong_augustus07181	AT3G15880	TOPLESS family protein.
Chr02	7410037	7415633	P_hong_augustus07182	AT3G54320	WRINKLED1 encodes transcription factor of the AP2/ERWEBP class. Protein has two plant-specific (AP2/EREB) DNA-binding domains and is involved in the control of storage compound biosynthesis in Arabidopsis. Mutants have wrinkled seed phenotype, due to a defect in the incorporation of sucrose and glucose into triacylglycerols. Transgenic sGsL plants (21-day-old) grown on 6% sucrose for 24 hours had…
Chr02	7421916	7427321	P_hong_augustus07183	AT5G50350	hypothetical protein;(source:Araport11)
Chr02	7428441	7431104	P_hong_augustus07184	AT4G12010	Leucine-rich repeat domain (NLR) receptor. Dominant negative alleles suppress catma3 autoimmunity. Co-regulates with WRKY19 basal levels of immunity to root-knot nematodes.
Chr02	7451564	7455314	P_hong_augustus07185	AT1G31410	putrescine-binding periplasmic protein-like protein;(source:Araport11)
Chr02	7456320	7457492	P_hong_augustus07186
Chr02	7455731	7460064	P_hong_augustus07187	AT5G07900	Mitochondrial transcription termination factor family protein;(source:Araport11)
Chr02	7463262	7465201	P_hong_augustus07188
Chr02	7476489	7487332	P_hong_augustus07189
Chr02	7488041	7504976	P_hong_augustus07190	AT3G10690	Encodes a protein that when expressed together with GYRB2 generates an active supercoiling DNA gyrase enzyme that shares similar properties to its bacterial counterpart, including sensitivity to gyrase-specific antibiotics.
Chr02	7518155	7519998	P_hong_augustus07191	AT5G04910	DNA repair REX1-B protein;(source:Araport11)
Chr02	7529307	7529705	P_hong_augustus07192
Chr02	7534352	7534552	P_hong_augustus07194
Chr02	7535083	7535394	P_hong_augustus07195
Chr02	7540596	7541033	P_hong_augustus07196
Chr02	7546449	7550854	P_hong_augustus07197	AT2G21250	NAD(P)-linked oxidoreductase superfamily protein;(source:Araport11)
Chr02	7552893	7554470	P_hong_augustus07198	AT2G24520	plasma membrane H+-ATPase;(source:Araport11)
Chr02	7554218	7558548	P_hong_augustus07199	AT3G11950	publications Tian et al (2007) and Sadre et al (2006) refer to At3g11950. The prenyltransferase gene studied is actually At3g11945 which arises from a split of the previous At3g11950 gene model.
Chr02	7560142	7565510	P_hong_augustus07200	AT5G04920	EAP30/Vps36 family protein;(source:Araport11)
Chr02	7568462	7571115	P_hong_augustus07201
Chr02	7588924	7589256	P_hong_augustus07202
Chr02	7590940	7597010	P_hong_augustus07203	AT5G18440	Encodes NUFIP that directs assembly of C/D snoRNP (small nucleolar ribonucleoprotein).
Chr02	7599020	7601231	P_hong_augustus07204
Chr02	7607068	7612130	P_hong_augustus07205	AT1G26540	Agenet domain-containing protein;(source:Araport11)
Chr02	7612973	7618376	P_hong_augustus07206	AT1G26540	Agenet domain-containing protein;(source:Araport11)
Chr02	7619744	7620430	P_hong_augustus07207
Chr02	7629208	7630500	P_hong_augustus07208	AT1G15550	Involved in later steps of the gibberellic acid biosynthetic pathway. Activated by AGAMOUS in a cal-1, ap1-1 background. Deletion of 208 bp from -1016 to -809 (&#916;-808) resulted in loss of GA-negative feedback (this sequence, which contains a 43-bp sequence GNFEI, was shown to be sufficient for GA-negative feedback).
Chr02	7638544	7644933	P_hong_augustus07209	AT5G04930	Encodes a putative aminophospholipid translocase (p-type ATPase) involved in chilling response. It is targeted to the plasma membrane following association in the endoplasmic reticulum with an ALIS protein beta-subunit. The mRNA is cell-to-cell mobile.
Chr02	7648561	7648818	P_hong_augustus07210	AT4G10200	TTF-type zinc finger protein with HAT dimerization domain-containing protein;(source:Araport11)
Chr02	7649541	7653579	P_hong_augustus07211	AT3G58600	Recruited in the AP-2 regulatory cycle.
Chr02	7667770	7668238	P_hong_augustus07212
Chr02	7676281	7682023	P_hong_augustus07213	AT1G74040	Encodes an active Arabidopsis isopropylmalate synthase IPMS2. Involved in leucine biosynthesis. Do not participate in the chain elongation of glucosinolates. Expressed constitutively throughout the plant. Loss of IPMS2 can be compensated by a second isopropylmalate synthase gene IPMS1 (At1g18500).
Chr02	7683654	7686789	P_hong_augustus07214
Chr02	7687369	7687746	P_hong_augustus07215	AT1G79230	encodes a sulfurtransferase/rhodaneses, which belongs to a group of enzymes widely distributed in all three phyla that catalyze the transfer of sulfur from a donor to a thiophilic acceptor substrate. The protein and transcript levels are NOT affected by senescence or exogenous cyanide, suggesting that sulfurtransferases are involved in cyanide detoxification.
Chr02	7699480	7700849	P_hong_augustus07216
Chr02	7701498	7707022	P_hong_augustus07217	AT1G13630	Tetratricopeptide repeat (TPR)-like superfamily protein;(source:Araport11)
Chr02	7704898	7706390	P_hong_augustus07218	AT2G04030	Encodes a chloroplast-targeted 90-kDa heat shock protein located in the stroma involved in red-light mediated deetiolation response and crucial for protein import into the chloroplast stroma. Mutants are resistant to chlorate, have elongated hypocotyls in light, and affect the expression of NR2, CAB, and RBCS but NOT NR1 and NiR.
Chr02	7765762	7766031	P_hong_augustus07219
Chr02	7766955	7768044	P_hong_augustus07220
Chr02	7782289	7782708	P_hong_augustus07221
Chr02	7791216	7792969	P_hong_augustus07222
Chr02	7801714	7807158	P_hong_augustus07223
Chr02	7818345	7827867	P_hong_augustus07224
Chr02	7829691	7835809	P_hong_augustus07225
Chr02	7837285	7839057	P_hong_augustus07226
Chr02	7939767	7940327	P_hong_augustus07228
Chr02	7942624	7945858	P_hong_augustus07229
Chr02	7947760	7948146	P_hong_augustus07230
Chr02	7959160	7960869	P_hong_augustus07232
Chr02	7974191	7975228	P_hong_augustus07233
Chr02	7986382	7990191	P_hong_augustus07234
Chr02	7996385	7996636	P_hong_augustus07235
Chr02	7997006	7997296	P_hong_augustus07236
Chr02	7997348	8000936	P_hong_augustus07237
Chr02	7997369	7999710	P_hong_augustus07238
Chr02	8004638	8009431	P_hong_augustus07239
Chr02	8007173	8012260	P_hong_augustus07240
Chr02	8052620	8054890	P_hong_augustus07244	AT5G04690	Ankyrin repeat family protein;(source:Araport11)
Chr02	8055604	8056461	P_hong_augustus07245
Chr02	8060132	8068465	P_hong_augustus07246
Chr02	8074657	8079271	P_hong_augustus07247
Chr02	8105195	8109439	P_hong_augustus07249
Chr02	8124160	8125455	P_hong_augustus07252
Chr02	8145145	8148358	P_hong_augustus07253
Chr02	8170329	8170667	P_hong_augustus07254
Chr02	8179419	8179682	P_hong_augustus07255
Chr02	8197398	8198034	P_hong_augustus07256	AT1G13630	Tetratricopeptide repeat (TPR)-like superfamily protein;(source:Araport11)
Chr02	8201705	8201986	P_hong_augustus07257
Chr02	8211375	8212669	P_hong_augustus07258
Chr02	8218000	8218476	P_hong_augustus07259
Chr02	8220158	8221604	P_hong_augustus07260
Chr02	8250533	8253025	P_hong_augustus07261
Chr02	8255082	8259469	P_hong_augustus07262
Chr02	8289670	8290762	P_hong_augustus07263	AT4G23160	Encodes a cysteine-rich receptor-like protein kinase.
Chr02	8296687	8297096	P_hong_augustus07264	AT2G17050	disease resistance protein (TIR-NBS-LRR class);(source:Araport11)
Chr02	8296716	8297295	P_hong_augustus07265
Chr02	8302738	8304801	P_hong_augustus07266
Chr02	8364265	8366018	P_hong_augustus07268
Chr02	8401537	8410424	P_hong_augustus07269
Chr02	8408842	8416260	P_hong_augustus07270
Chr02	8423857	8426419	P_hong_augustus07271
Chr02	8438759	8440381	P_hong_augustus07272
Chr02	8460091	8462233	P_hong_augustus07273	AT5G39660	Dof-type zinc finger domain-containing protein, identical to H-protein promoter binding factor-2a GI:3386546 from (Arabidopsis thaliana). Interacts with LKP2 and FKF1, but its overexpression does not change flowering time under short or long day conditions.
Chr02	8463565	8465974	P_hong_augustus07274	AT3G03770	Leucine-rich repeat protein kinase family protein;(source:Araport11)
Chr02	8474553	8479577	P_hong_augustus07275	AT1G11710	Pentatricopeptide repeat (PPR) superfamily protein;(source:Araport11)
Chr02	8489105	8495743	P_hong_augustus07276	AT5G04900	Encodes a chlorophyll b reducatase involved in the degradation of chlorophyll b and LHCII (light harvesting complex II).
Chr02	8498993	8499211	P_hong_augustus07277	AT2G22740	Encodes a SU(VAR)3-9 homolog, a methyltransferase involved in histone methylation. The protein was shown to bind to methylated cytosines of CG, CNG and CNN motifs but has a preference for the latter two. This is a member of a subfamily of SET proteins that shares a conserved SRA domain.
Chr02	8522581	8525267	P_hong_augustus07278	AT1G33590	Leucine-rich repeat (LRR) family protein;(source:Araport11)
Chr02	8548605	8549706	P_hong_augustus07280
Chr02	8562557	8563515	P_hong_augustus07281	ATMG00820	Reverse transcriptase (RNA-dependent DNA polymerase);(source:Araport11)
Chr02	8565377	8568232	P_hong_augustus07282	AT2G35160	Encodes SU(var)3-9 homologue 5 (SUVH5). SUVH5 has histone methyltransferase (MTase) activity in vitro and contributes to the maintenance of H3 mK9 (methylation of histone H3 at Lys-9) and CMT3-mediated non-CG methylation in vivo. This is a member of a subfamily of SET proteins that shares a conserved SRA domain.
Chr02	8569146	8573551	P_hong_augustus07283
Chr02	8575357	8576001	P_hong_augustus07284	AT5G48050	Copia-like polyprotein/retrotransposon;(source:Araport11)
Chr02	8586131	8586619	P_hong_augustus07285
Chr02	8588411	8589225	P_hong_augustus07286
Chr02	8597958	8598539	P_hong_augustus07287
Chr02	8602355	8603508	P_hong_augustus07288
Chr02	8615664	8616146	P_hong_augustus07289
Chr02	8632957	8636211	P_hong_augustus07290	AT4G29090	Ribonuclease H-like superfamily protein;(source:Araport11)
Chr02	8637415	8638953	P_hong_augustus07291	AT2G35160	Encodes SU(var)3-9 homologue 5 (SUVH5). SUVH5 has histone methyltransferase (MTase) activity in vitro and contributes to the maintenance of H3 mK9 (methylation of histone H3 at Lys-9) and CMT3-mediated non-CG methylation in vivo. This is a member of a subfamily of SET proteins that shares a conserved SRA domain.
Chr02	8668571	8668861	P_hong_augustus07292	AT3G42170	transposase-like gene with conserved domains from the family of hAT transposases that includes hobo from Drosophila melanogaster, Activator (Ac) from maize, and Tam3 from snapdragon but lacks several amino acids known to be essential for Ac transposition5. The DAYSLEEPER gene lacks 8 bp duplications and TIRs (a common feature of transcriptionally silent hAT transposases), however, DAYSLEEPER expr…
Chr02	8673542	8673796	P_hong_augustus07293
Chr02	8678238	8679313	P_hong_augustus07294
Chr02	8685212	8685514	P_hong_augustus07295
Chr02	8713323	8713850	P_hong_augustus07296
Chr02	8724751	8727042	P_hong_augustus07297
Chr02	8735350	8746048	P_hong_augustus07298	AT4G29380	The gene encodes phosphatidylinositol 3- kinase involved in the development and germination of pollen through the biosynthesis of phosphatidylinositol 3-phosphate (PI3P). The mRNA is cell-to-cell mobile.
Chr02	8746552	8758783	P_hong_augustus07299	AT5G04895	DEA(D/H)-box RNA helicase family protein;(source:Araport11)
Chr02	8778296	8778700	P_hong_augustus07300
Chr02	8807059	8810138	P_hong_augustus07301	AT5G04890	Specifically restricts the long-distance movement of tobacco etch potyvirus (TEV) without involving either hypersensitive cell death or systemic acquired resistance. Multidomain protein containing an N-terminal region with high similarity to plant small heat shock proteins (HSPs).
Chr02	8814546	8822359	P_hong_augustus07302	AT5G04885	Encodes a beta-glucosidase involved in xyloglucan metabolism.
Chr02	8822911	8824157	P_hong_augustus07303	AT3G56910	Encodes PSRP5 (PLASTID-SPECIFIC 50S RIBOSOMAL PROTEIN 5). Functions in plastid translation.
Chr02	8825262	8827308	P_hong_augustus07304	AT1G78880	Plasma membrane-localized proteins that negatively regulate cellulose synthesis by inhibiting the exocytosis of CESAs.
Chr02	8834509	8839981	P_hong_augustus07305	AT2G17525	Pentatricopeptide repeat (PPR) superfamily protein;(source:Araport11)
Chr02	8836818	8837075	P_hong_augustus07306
Chr02	8838905	8839716	P_hong_augustus07307	AT1G17290	Encodes for alanine aminotransferase (ALAAT1), involved in alanine catabolism during plants recovery from hypoxia The mRNA is cell-to-cell mobile.
Chr02	8842121	8842414	P_hong_augustus07308
Chr02	8849943	8851322	P_hong_augustus07309	AT5G16010	3-oxo-5-alpha-steroid 4-dehydrogenase family protein;(source:Araport11)
Chr02	8851986	8869000	P_hong_augustus07310	AT3G11910	Ubiquitin-specific protease, which together with UBP12 deubiquitinates DA1, DAR1 and DAR2, hence reducing their peptidase activity. Works upstream of DA1, DAR1 and DAR2 to restrict their protease activity and hence fine-tune plant growth and development.
Chr02	8873757	8874074	P_hong_augustus07311	AT4G00980	zinc knuckle (CCHC-type) family protein;(source:Araport11)
Chr02	8881596	8884465	P_hong_augustus07312	AT3G16857	Encodes an Arabidopsis response regulator (ARR) protein that acts in concert with other type-B ARRs in the cytokinin signaling pathway. Also involved in cytokinin-dependent inhibition of hypocotyl elongation and cytokinin-dependent greening and shooting in tissue culture. ARR1, ARR10, and ARR12 are redundant regulators of drought response, with ARR1 being the most critical. ARR1, ARR10 and ARR12 …
Chr02	8885155	8885918	P_hong_augustus07313	AT3G42170	transposase-like gene with conserved domains from the family of hAT transposases that includes hobo from Drosophila melanogaster, Activator (Ac) from maize, and Tam3 from snapdragon but lacks several amino acids known to be essential for Ac transposition5. The DAYSLEEPER gene lacks 8 bp duplications and TIRs (a common feature of transcriptionally silent hAT transposases), however, DAYSLEEPER expr…
Chr02	8888000	8888749	P_hong_augustus07314
Chr02	8909205	8911284	P_hong_augustus07315
Chr02	8916391	8917773	P_hong_augustus07316	AT5G16010	3-oxo-5-alpha-steroid 4-dehydrogenase family protein;(source:Araport11)
Chr02	8941323	8943450	P_hong_augustus07317	AT5G16010	3-oxo-5-alpha-steroid 4-dehydrogenase family protein;(source:Araport11)
Chr02	8944470	8949614	P_hong_augustus07318	AT3G10670	Plastidic SufC-like ATP-binding cassette/ATPase essential for Arabidopsis embryogenesis. Involved in the biogenesis and/or repair of oxidatively damaged Fe?S clusters. Expressed in embryos and meristems.
Chr02	8957613	8964432	P_hong_augustus07319	AT5G53110	RING/U-box superfamily protein;(source:Araport11)
Chr02	8964927	8966865	P_hong_augustus07320	AT1G66920	Protein kinase superfamily protein;(source:Araport11)
Chr02	8986274	8986612	P_hong_augustus07321
Chr02	9008774	9013652	P_hong_augustus07322	AT5G56610	Encodes a phosphatidylglycerophosphate (PGP) phosphatase involved in the synthesis of plastidial Phosphatidylglycerol (PG) in conjunction with PGPP1 and PTPMT1 in root. For PTPMT2.1, lower expression levels were detected in leaf and stem as compared to the other tissues.
Chr02	9044864	9052726	P_hong_augustus07323	AT3G14470	NB-ARC domain-containing disease resistance protein;(source:Araport11)
Chr02	9054271	9056595	P_hong_augustus07324
Chr02	9061194	9062760	P_hong_augustus07325
Chr02	9068042	9068558	P_hong_augustus07326
Chr02	9079524	9086496	P_hong_augustus07329
Chr02	9088232	9091816	P_hong_augustus07330	AT3G54290	hemerythrin HHE cation-binding domain protein;(source:Araport11)
Chr02	9095639	9096132	P_hong_augustus07331
Chr02	9096759	9102964	P_hong_augustus07332	AT3G14470	NB-ARC domain-containing disease resistance protein;(source:Araport11)
Chr02	6915606	6915956	P_hong_genewise03848	AT3G23670	Microtubule motor kinesin PAKRP1L/Kinesin-12B. Together with PAKRP1/Kinesin-12A, serve as linkers of the plus ends of antiparallel microtubules in the phragmoplast.
Chr02	7048534	7048728	P_hong_genewise03872
Chr02	7942783	7942908	P_hong_genewise04051
Chr02	8788152	8788355	P_hong_genewise04190

## Sheet: S4
Table S4 The gene list of the large-scale inversion in Chr02 of PZH.
Chr	Star	End	Gene id	AT id	Gene Description
Chr02	6461590	6464495	P_zheng_augustus07205
Chr02	6477119	6478377	P_zheng_augustus07207
Chr02	6488854	6491352	P_zheng_augustus07208
Chr02	6491259	6492898	P_zheng_augustus07209	AT1G31730	ADAPTOR PROTEIN COMPLEX 4E (AP4E)
Chr02	6495257	6504626	P_zheng_augustus07210	AT1G51160	(ATBET5)
Chr02	6517732	6519508	P_zheng_augustus07211	AT4G23160	CYSTEINE-RICH RLK (RECEPTOR-LIKE PROTEIN KINASE) 8 (CRK8)
Chr02	6522031	6522429	P_zheng_augustus07212
Chr02	6522877	6523506	P_zheng_augustus07213
Chr02	6523618	6523968	P_zheng_augustus07214
Chr02	6524050	6524538	P_zheng_augustus07215	AT1G24090	(RNH1C)
Chr02	6544698	6549651	P_zheng_augustus07217	AT3G02720	(DJ1D)
Chr02	6555094	6556807	P_zheng_augustus07218	AT1G31730	ADAPTOR PROTEIN COMPLEX 4E (AP4E)
Chr02	6557192	6562481	P_zheng_augustus07219
Chr02	6563361	6564316	P_zheng_augustus07220	AT1G31730	ADAPTOR PROTEIN COMPLEX 4E (AP4E)
Chr02	6569143	6569628	P_zheng_augustus07221
Chr02	6582576	6583620	P_zheng_augustus07222
Chr02	6584203	6584925	P_zheng_augustus07223
Chr02	6586236	6586929	P_zheng_augustus07224	AT1G51160	(ATBET5)
Chr02	6602718	6606216	P_zheng_augustus07225
Chr02	6613141	6617805	P_zheng_augustus07226	AT1G31730	ADAPTOR PROTEIN COMPLEX 4E (AP4E)
Chr02	6640243	6640596	P_zheng_augustus07227
Chr02	6643416	6647737	P_zheng_augustus07228
Chr02	6684306	6686223	P_zheng_augustus07229
Chr02	6686455	6695314	P_zheng_augustus07230	AT1G31730	ADAPTOR PROTEIN COMPLEX 4E (AP4E)
Chr02	6697910	6705533	P_zheng_augustus07231	AT5G13750	ZINC INDUCED FACILITATOR-LIKE 1 (ZIFL1)
Chr02	6715774	6718979	P_zheng_augustus07232
Chr02	6719353	6719928	P_zheng_augustus07233
Chr02	6720834	6723372	P_zheng_augustus07234	AT1G49920
Chr02	6728089	6730216	P_zheng_augustus07235	AT4G17616
Chr02	6744188	6749573	P_zheng_augustus07237	AT2G27040	ARGONAUTE 4 (AGO4)
Chr02	6756088	6762105	P_zheng_augustus07238	AT2G27040	ARGONAUTE 4 (AGO4)
Chr02	6764062	6771184	P_zheng_augustus07239	AT3G56850	ABA-RESPONSIVE ELEMENT BINDING PROTEIN 3 (AREB3)
Chr02	6775865	6778899	P_zheng_augustus07240	AT1G72000	ALKALINE/NEUTRAL INVERTASE F (A/N-InvF)
Chr02	6790512	6795235	P_zheng_augustus07241	AT5G04990	SAD1/UNC-84 DOMAIN PROTEIN 1 (SUN1)
Chr02	6809147	6809434	P_zheng_augustus07242
Chr02	6810561	6811835	P_zheng_augustus07243
Chr02	6811943	6812651	P_zheng_augustus07244	AT5G42260	BETA GLUCOSIDASE 12 (BGLU12)
Chr02	6814304	6816235	P_zheng_augustus07245
Chr02	6824273	6825280	P_zheng_augustus07246	AT1G31730	ADAPTOR PROTEIN COMPLEX 4E (AP4E)
Chr02	6826617	6827712	P_zheng_augustus07247
Chr02	6835682	6836755	P_zheng_augustus07248	ATMG00810	(ORF240B)
Chr02	6840126	6843374	P_zheng_augustus07249	AT4G23160	CYSTEINE-RICH RLK (RECEPTOR-LIKE PROTEIN KINASE) 8 (CRK8)
Chr02	6848559	6850992	P_zheng_augustus07250	AT1G72880
Chr02	6859772	6860095	P_zheng_augustus07251
Chr02	6862044	6867050	P_zheng_augustus07252
Chr02	6863322	6863579	P_zheng_augustus07253
Chr02	6884707	6885119	P_zheng_augustus07254
Chr02	6891011	6892282	P_zheng_augustus07255	AT1G57650
Chr02	6918150	6921520	P_zheng_augustus07256
Chr02	6921123	6921500	P_zheng_augustus07257
Chr02	6934674	6936074	P_zheng_augustus07258	AT3G11310
Chr02	6937006	6937690	P_zheng_augustus07259	AT1G67856
Chr02	6938277	6938766	P_zheng_augustus07260
Chr02	6944159	6946110	P_zheng_augustus07261	AT1G31730	ADAPTOR PROTEIN COMPLEX 4E (AP4E)
Chr02	6947444	6948375	P_zheng_augustus07262	AT3G20800	(NOT9A)
Chr02	6955568	6956423	P_zheng_augustus07263
Chr02	6966717	6968651	P_zheng_augustus07264	AT1G75440	UBIQUITIN-CONJUGATING ENZYME 16 (UBC16)
Chr02	6972671	6975372	P_zheng_augustus07265	AT1G49920
Chr02	6980581	6982322	P_zheng_augustus07266	AT4G38180	FAR1-RELATED SEQUENCE 5 (FRS5)
Chr02	6985326	6992424	P_zheng_augustus07267
Chr02	7000631	7000909	P_zheng_augustus07268
Chr02	7007227	7007661	P_zheng_augustus07269	ATMG01250	(ORF102)
Chr02	7010987	7011448	P_zheng_augustus07270	AT1G31730	ADAPTOR PROTEIN COMPLEX 4E (AP4E)
Chr02	7028741	7028977	P_zheng_augustus07271
Chr02	7037983	7038462	P_zheng_augustus07272
Chr02	7038992	7040027	P_zheng_augustus07273
Chr02	7040870	7042022	P_zheng_augustus07274
Chr02	7042339	7042905	P_zheng_augustus07275
Chr02	7050924	7052829	P_zheng_augustus07276	AT2G13770
Chr02	7070599	7072558	P_zheng_augustus07277	AT1G31730	ADAPTOR PROTEIN COMPLEX 4E (AP4E)
Chr02	7086081	7086797	P_zheng_augustus07278
Chr02	7097396	7097602	P_zheng_augustus07279
Chr02	7098252	7100530	P_zheng_augustus07280
Chr02	7124280	7124591	P_zheng_augustus07281	AT1G56070	LOW EXPRESSION OF OSMOTICALLY RESPONSIVE GENES 1 (LOS1)
Chr02	7155700	7156067	P_zheng_augustus07284	AT1G31730	ADAPTOR PROTEIN COMPLEX 4E (AP4E)
Chr02	7166077	7169550	P_zheng_augustus07285	AT1G27170
Chr02	7172371	7176565	P_zheng_augustus07286	AT1G64260
Chr02	7185048	7185502	P_zheng_augustus07287
Chr02	7190523	7195314	P_zheng_augustus07288	AT5G04980
Chr02	7205347	7209389	P_zheng_augustus07289	AT5G04970	(PMEI-PME47)
Chr02	7209621	7210361	P_zheng_augustus07290	AT5G04960	PECTIN METHYLESTERASE46 (PME46)
Chr02	7210465	7211517	P_zheng_augustus07291	AT5G04960	PECTIN METHYLESTERASE46 (PME46)
Chr02	7213897	7214319	P_zheng_augustus07292
Chr02	7224292	7227892	P_zheng_augustus07293	AT3G20770	ETHYLENE-INSENSITIVE3 (EIN3)
Chr02	7240438	7241142	P_zheng_augustus07294
Chr02	7254494	7258308	P_zheng_augustus07295	AT3G20770	ETHYLENE-INSENSITIVE3 (EIN3)
Chr02	7264398	7267533	P_zheng_augustus07296	AT3G10660	CALMODULIN-DOMAIN PROTEIN KINASE CDPK ISOFORM 2 (CPK2)
Chr02	7268661	7273417	P_zheng_augustus07297	AT3G22220
Chr02	7274743	7274997	P_zheng_augustus07298	AT4G15090	FAR-RED IMPAIRED RESPONSE 1 (FAR1)
Chr02	7291753	7298637	P_zheng_augustus07300	AT2G27110	FAR1-RELATED SEQUENCE 3 (FRS3)
Chr02	7308712	7309363	P_zheng_augustus07301
Chr02	7309613	7310656	P_zheng_augustus07302
Chr02	7320665	7326931	P_zheng_augustus07303	AT4G12010	DOMINANT SUPRESSOR OF CAMTA3 NUMBER 1 (DSC1)
Chr02	7332642	7334427	P_zheng_augustus07304	AT5G45230
Chr02	7339180	7345560	P_zheng_augustus07305
Chr02	7382405	7385879	P_zheng_augustus07306
Chr02	7403927	7409379	P_zheng_augustus07309	AT5G15740	RG-I RHAMNOSYLTRANSFERASE 1 (RRT1)
Chr02	7409640	7410565	P_zheng_augustus07311	AT5G51280
Chr02	7416451	7429177	P_zheng_augustus07312	AT2G27110	FAR1-RELATED SEQUENCE 3 (FRS3)
Chr02	7429446	7430585	P_zheng_augustus07313	AT2G27110	FAR1-RELATED SEQUENCE 3 (FRS3)
Chr02	7450989	7451324	P_zheng_augustus07314	AT2G01050
Chr02	7456665	7456985	P_zheng_augustus07315	AT5G15740	RG-I RHAMNOSYLTRANSFERASE 1 (RRT1)
Chr02	7457464	7459301	P_zheng_augustus07316	AT5G51280
Chr02	7480411	7481036	P_zheng_augustus07318
Chr02	7496228	7501213	P_zheng_augustus07319	AT3G54320	WRINKLED 1 (WRI1)
Chr02	7508432	7513720	P_zheng_augustus07320	AT5G50350
Chr02	7514820	7516431	P_zheng_augustus07321	AT4G12010	DOMINANT SUPRESSOR OF CAMTA3 NUMBER 1 (DSC1)
Chr02	7522198	7523065	P_zheng_augustus07322	AT4G19110
Chr02	7533629	7537144	P_zheng_augustus07323	AT1G31410	ENLARGED FIL EXPRESSION DOMAIN 2 (ENF2)
Chr02	7537766	7542101	P_zheng_augustus07324
Chr02	7540876	7542101	P_zheng_augustus07325	AT5G07900	(MTERF7)
Chr02	7546778	7547344	P_zheng_augustus07326
Chr02	7551506	7568418	P_zheng_augustus07327	AT3G10690	DNA GYRASE A (GYRA)
Chr02	7571076	7572934	P_zheng_augustus07328	AT5G04910
Chr02	7574521	7574822	P_zheng_augustus07329
Chr02	7581936	7582633	P_zheng_augustus07330
Chr02	7584486	7585003	P_zheng_augustus07331
Chr02	7584731	7584955	P_zheng_augustus07332
Chr02	7587900	7588211	P_zheng_augustus07333
Chr02	7614925	7619328	P_zheng_augustus07334	AT2G21250
Chr02	7620287	7624543	P_zheng_augustus07335	AT3G11950
Chr02	7626174	7631214	P_zheng_augustus07336	AT5G04920	(VPS36)
Chr02	7638009	7639179	P_zheng_augustus07337
Chr02	7665393	7671469	P_zheng_augustus07338	AT5G18440	NUCLEAR FMRP-INTERACTING PROTEIN (NUFIP)
Chr02	7681565	7686615	P_zheng_augustus07339	AT1G26540
Chr02	7683005	7692813	P_zheng_augustus07340	AT1G03300	DOMAIN OF UNKNOWN FUNCTION 724 1 (ATDUF1)
Chr02	7694276	7695015	P_zheng_augustus07341
Chr02	7704822	7706114	P_zheng_augustus07342	AT1G15550	GIBBERELLIN 3-OXIDASE 1 (GA3OX1)
Chr02	7723528	7729916	P_zheng_augustus07343	AT5G04930	AMINOPHOSPHOLIPID ATPASE 1 (ALA1)
Chr02	7734377	7738405	P_zheng_augustus07344	AT3G58600	(NECAP-1)
Chr02	7751723	7752421	P_zheng_augustus07345
Chr02	7755247	7755690	P_zheng_augustus07346	AT1G01760	ORTHOLOG OF YEAST TAD1 (TAD1)
Chr02	7758529	7759114	P_zheng_augustus07347
Chr02	7759756	7760133	P_zheng_augustus07348	AT1G79230	MERCAPTOPYRUVATE SULFURTRANSFERASE 1 (MST1)
Chr02	7760297	7766608	P_zheng_augustus07349
Chr02	7773981	7779571	P_zheng_augustus07350	AT1G13630
Chr02	7795688	7796504	P_zheng_augustus07351
Chr02	7807261	7807539	P_zheng_augustus07352
Chr02	7812888	7814189	P_zheng_augustus07353	AT3G46020
Chr02	7832136	7835876	P_zheng_augustus07354
Chr02	7839999	7841678	P_zheng_augustus07355	AT1G61100
Chr02	7848716	7851051	P_zheng_augustus07356
Chr02	7852997	7853554	P_zheng_augustus07357	AT3G01410
Chr02	7865004	7869833	P_zheng_augustus07358
Chr02	7915344	7915727	P_zheng_augustus07360
Chr02	7915975	7916442	P_zheng_augustus07361
Chr02	7919395	7921285	P_zheng_augustus07362	AT5G04690
Chr02	7950277	7951846	P_zheng_augustus07363
Chr02	7952747	7953196	P_zheng_augustus07364
Chr02	7953270	7954127	P_zheng_augustus07365
Chr02	7954797	7957401	P_zheng_augustus07366
Chr02	7965642	7968624	P_zheng_augustus07367
Chr02	7974864	7979417	P_zheng_augustus07368
Chr02	7981299	7981646	P_zheng_augustus07369
Chr02	7986586	7986979	P_zheng_augustus07370
Chr02	7995410	7995798	P_zheng_augustus07371	AT1G17710	PHOSPHOETHANOLAMINE/PHOSPHOCHOLINE PHOSPHATASE 1 (PEPC1)
Chr02	7999956	8001873	P_zheng_augustus07372	AT4G08430
Chr02	8005215	8005647	P_zheng_augustus07373
Chr02	8011612	8014222	P_zheng_augustus07374	AT5G49920
Chr02	8025747	8026073	P_zheng_augustus07375
Chr02	8028843	8029334	P_zheng_augustus07376
Chr02	8047733	8051185	P_zheng_augustus07377
Chr02	8054114	8056115	P_zheng_augustus07378	AT1G29150	NON-ATPASE SUBUNIT 9 (ATS9)
Chr02	8060213	8061444	P_zheng_augustus07380	AT4G39260	RNA-BINDING GLYCINE-RICH PROTEIN A6 (RBGA6)
Chr02	8070993	8071595	P_zheng_augustus07381
Chr02	8071817	8074434	P_zheng_augustus07382	AT1G49920
Chr02	8077155	8080172	P_zheng_augustus07383
Chr02	8097172	8097832	P_zheng_augustus07384
Chr02	8111850	8112107	P_zheng_augustus07385
Chr02	8118847	8121013	P_zheng_augustus07386
Chr02	8123012	8126398	P_zheng_augustus07387	AT5G25570
Chr02	8142639	8143459	P_zheng_augustus07389	ATMG00860	(ORF158)
Chr02	8155254	8155667	P_zheng_augustus07390
Chr02	8167581	8168108	P_zheng_augustus07391
Chr02	8178044	8181173	P_zheng_augustus07392
Chr02	8184126	8186273	P_zheng_augustus07393	AT5G39660	CYCLING DOF FACTOR 2 (CDF2)
Chr02	8187576	8195337	P_zheng_augustus07394	AT3G03770
Chr02	8197849	8213621	P_zheng_augustus07395	AT1G11710
Chr02	8223165	8229787	P_zheng_augustus07396	AT5G04900	NYC1-LIKE (NOL)
Chr02	8256684	8257682	P_zheng_augustus07398	AT1G33590
Chr02	8258595	8259713	P_zheng_augustus07399	AT5G40410
Chr02	8262948	8263462	P_zheng_augustus07400
Chr02	8289589	8291041	P_zheng_augustus07401	ATMG00820	(ORF170)
Chr02	8293291	8296171	P_zheng_augustus07402	AT2G35160	SU(VAR)3-9 HOMOLOG 5 (SUVH5)
Chr02	8301360	8301650	P_zheng_augustus07403
Chr02	8303139	8304020	P_zheng_augustus07404	AT5G48050
Chr02	8322508	8323325	P_zheng_augustus07405	AT1G21280
Chr02	8332243	8332984	P_zheng_augustus07406	ATMG00860	(ORF158)
Chr02	8333399	8333842	P_zheng_augustus07407
Chr02	8337176	8338261	P_zheng_augustus07408
Chr02	8364470	8364952	P_zheng_augustus07409
Chr02	8386289	8387629	P_zheng_augustus07410	AT2G35160	SU(VAR)3-9 HOMOLOG 5 (SUVH5)
Chr02	8406620	8407762	P_zheng_augustus07411
Chr02	8430709	8431245	P_zheng_augustus07412
Chr02	8433708	8434202	P_zheng_augustus07413
Chr02	8455081	8455593	P_zheng_augustus07414	AT2G35160	SU(VAR)3-9 HOMOLOG 5 (SUVH5)
Chr02	8504956	8505219	P_zheng_augustus07415
Chr02	8515710	8516424	P_zheng_augustus07416	AT2G20010
Chr02	8561532	8562113	P_zheng_augustus07417
Chr02	8577986	8578522	P_zheng_augustus07419
Chr02	8591164	8591454	P_zheng_augustus07420	AT3G42170	DAYSLEEPER (DAYSLEEPER)
Chr02	8598210	8599851	P_zheng_augustus07421
Chr02	8605008	8605334	P_zheng_augustus07422
Chr02	8612549	8612983	P_zheng_augustus07423
Chr02	8630369	8631498	P_zheng_augustus07424
Chr02	8634531	8637800	P_zheng_augustus07425
Chr02	8638553	8638882	P_zheng_augustus07426	AT5G33393
Chr02	8660342	8661181	P_zheng_augustus07427	AT5G51080
Chr02	8682252	8682527	P_zheng_augustus07429
Chr02	8688511	8698456	P_zheng_augustus07430	AT4G29380	VACUOLAR PROTEIN SORTING 15 (VPS15)
Chr02	8699180	8711403	P_zheng_augustus07431	AT5G04895	ABA OVERLY SENSITIVE 6 (ABO6)
Chr02	8768489	8771562	P_zheng_augustus07433	AT5G04890	RESTRICTED TEV MOVEMENT 2 (RTM2)
Chr02	8776026	8783850	P_zheng_augustus07434	AT5G04885	(BGLC3)
Chr02	8784407	8785653	P_zheng_augustus07435	AT3G56910	PLASTID-SPECIFIC 50S RIBOSOMAL PROTEIN 5 (PSRP5)
Chr02	8786517	8786885	P_zheng_augustus07436	AT2G42250	CYTOCHROME P450, FAMILY 712, SUBFAMILY A, POLYPEPTIDE 1 (CYP712A1)
Chr02	8807183	8812644	P_zheng_augustus07437	AT2G17525
Chr02	8811631	8812379	P_zheng_augustus07438	AT1G17290	ALANINE AMINOTRANSFERASE (AlaAT1)
Chr02	8816645	8817390	P_zheng_augustus07439
Chr02	8822637	8824020	P_zheng_augustus07440	AT5G16010
Chr02	8824855	8841887	P_zheng_augustus07441	AT3G11910	UBIQUITIN-SPECIFIC PROTEASE 13 (UBP13)
Chr02	8843780	8844124	P_zheng_augustus07442
Chr02	8847277	8847528	P_zheng_augustus07443
Chr02	8855716	8856313	P_zheng_augustus07444	AT3G16857	RESPONSE REGULATOR 1 (RR1)
Chr02	8863132	8863353	P_zheng_augustus07445
Chr02	8867931	8870202	P_zheng_augustus07446	AT5G16010
Chr02	8869298	8870257	P_zheng_augustus07447
Chr02	8871220	8876433	P_zheng_augustus07448	AT3G10670	NON-INTRINSIC ABC PROTEIN 7 (NAP7)
Chr02	8891602	8892510	P_zheng_augustus07449	AT5G53110	ARABIDOPSIS T??XICOS EN LEVADURA 96 (ATL96)
Chr02	8893005	8894943	P_zheng_augustus07450	AT1G66920
Chr02	8909438	8909686	P_zheng_augustus07451
Chr02	8916557	8921527	P_zheng_augustus07452	AT5G56610	PROTEIN TYROSINE PHOSPHATASE LOCALIZED TO MITOCHONDRION 2 (PTPMT2)
Chr02	8931364	8932898	P_zheng_augustus07453
Chr02	8935875	8936210	P_zheng_augustus07454	AT4G15475	RADIATION SENSITIVE 7B (RAD7B)
Chr02	8948866	8954124	P_zheng_augustus07455	AT3G14470	LEUCINE RICH REPEAT PROTEIN 1 (LRR4)
Chr02	8972918	8975569	P_zheng_augustus07456
Chr02	6652039	6652185	P_zheng_genewise08020
Chr02	6694707	6695057	P_zheng_genewise08024
Chr02	6866655	6866690	P_zheng_genewise08057
Chr02	7956866	7956973	P_zheng_genewise08259
Chr02	8732356	8732559	P_zheng_genewise08393
Chr02	6981098	6982377	P_zheng_transfrag05354
Chr02	7480612	7488253	P_zheng_transfrag05373
Chr02	7486126	7487983	P_zheng_transfrag05374

## Sheet: S5
Table S5 The genome-wide levels of Tajima’s D and genetic diversity (π).
Population_id	Tajima’s D	genetic diversity (Pi)
CA_N_Par	0.257649	0.00902798
CA_S_Par	0.398787	0.00954491
NE_Psib	0.219826	0.00925739
NW_Psib	0.155505	0.0100403
Mei	0.349091	0.00931186
PHP	0.591987	0.0104472
PZH	0.84345	0.0071145

## Sheet: S6
Table S6 List of genes with modified fd values higher than the top 5%.
Chromosome	Star positon	End positon	Gene id	AT id	Gene Description
chr1	8399700	8402460	PruarS.1G133200	AT3G06660	PAPA-1-like family protein / zinc finger (HIT type) family protein;(source:Araport11)
chr1	8403338	8405338	PruarS.1G133300	AT3G17000	Group XIV ubiquitin-conjugating enzyme that functions negative regulation of drought stress.
chr1	8407138	8408048	PruarS.1G133400	AT3G11310	Myb/SANT-like DNA-binding domain protein;(source:Araport11)
chr1	8411020	8412344	PruarS.1G133500	AT1G14920	Similar to a putative transcription factor and transcriptional coactivators. Repressor of GA responses and involved in gibberellic acid mediated signaling. Member of the DELLA proteins that restrain the cell proliferation and expansion that drives plant growth. The protein undergoes degradation in response to GA via the 26S proteasome. GAI may be involved in reducing ROS accumulation in response …
chr1	8413510	8414851	PruarS.1G133600	AT3G16990	heme oxygenase-like, multi-helical;(source:Araport11)
chr1	8416582	8420497	PruarS.1G133700	AT4G23160	Encodes a cysteine-rich receptor-like protein kinase.
chr1	8421974	8430421	PruarS.1G133800	AT1G16860	Plasma membrane-localized proteins that negatively regulate cellulose synthesis by inhibiting the exocytosis of CESAs.
chr1	8436951	8438148	PruarS.1G133900	AT5G45640	Subtilisin-like serine endopeptidase family protein;(source:Araport11)
chr1	8438908	8439414	PruarS.1G134000	AT3G24690	hypothetical protein;(source:Araport11)
chr1	8444701	8447679	PruarS.1G134100	AT2G13540	Encodes a nuclear cap-binding protein that forms a heterodimeric complex with CBP20 and is involved in ABA signaling and flowering. Mutants are early flowering and exhibit hypersensitive response to ABA in germination inhibition.Loss of ABH1 function results in abnormal processing of mRNAs for several important floral regulators (FLC, CO, FLM). Analysis of loss of function mutations suggests a ro…
chr1	8450661	8451074	PruarS.1G134200	AT3G01410	Polynucleotidyl transferase, ribonuclease H-like superfamily protein;(source:Araport11)
chr1	8451415	8451939	PruarS.1G134300	AT3G07930	Encodes a DNA glycosylase that improves tolerance to genotoxic stress. The splice form MBD4L.4 is preferentially localized in the nucleolus.
chr1	8453437	8454395	PruarS.1G134400	AT1G19370	membrane protein;(source:Araport11)
chr1	8459754	8460116	PruarS.1G134500
chr1	8461000	8461968	PruarS.1G134600	AT3G19710	Belongs to the branched-chain amino acid aminotransferase gene family. Encodes a methionine-oxo-acid transaminase. Involved in the methionine chain elongation pathway that leads to the ultimate biosynthesis of methionine-derived glucosinolates.
chr1	8465685	8466056	PruarS.1G134700
chr1	8470204	8470680	PruarS.1G134800	AT3G53320	Encodes a microtubule-associated protein track growing microtubule plus ends.
chr1	8470806	8471315	PruarS.1G134900	AT2G24230	Leucine-rich repeat protein kinase family protein;(source:Araport11)
chr1	8477413	8480403	PruarS.1G135000	AT4G17610	tRNA/rRNA methyltransferase (SpoU) family protein;(source:Araport11)
chr1	8483903	8484544	PruarS.1G135100	AT4G22680	Encodes a transcriptional regulator that directly activates lignin biosynthesis genes and phenylalanine biosynthesis genes during secondary wall formation.
chr1	8485052	8488943	PruarS.1G135200	AT2G23096	Encodes a prolyl 4-hydroxylase that modifies the extensin proteins in root hair cells.
chr1	8489142	8489959	PruarS.1G135300
chr1	8490045	8490536	PruarS.1G135400	AT1G34070	Copia-like polyprotein/retrotransposon;(source:Araport11)
chr1	8497174	8498265	PruarS.1G135500	AT1G64260	MuDR family transposase;(source:Araport11)
chr1	8498509	8501213	PruarS.1G135600	AT1G64260	MuDR family transposase;(source:Araport11)
chr1	15302869	15308024	PruarS.1G260800	AT3G23960	F-box and associated interaction domains-containing protein;(source:Araport11)
chr1	15309307	15312134	PruarS.1G260900	AT1G19485	Transducin/WD40 repeat-like superfamily protein;(source:Araport11)
chr1	15315281	15319000	PruarS.1G261000	AT1G40087	Plant transposase (Ptta/En/Spm family);(source:Araport11)
chr1	15322004	15325351	PruarS.1G261100	AT4G16950	Contains a putative nucleotide binding site and leucine-rich repeats. Similar to the plant resistance genes N and L6, and to the toll and interleukin-1 receptors. Confers resistance to Peronospora parasitica.
chr1	15333694	15334306	PruarS.1G261200	AT5G50800	Encodes a member of the SWEET sucrose efflux transporter family proteins, together with RPG1, it is involved in pollen development. Together with SWEET14, it is likely involved in modulating the GA response and is required for proper development of anthers, seeds and seedlings.
chr1	15336422	15336946	PruarS.1G261300	AT1G21280	Copia-like polyprotein/retrotransposon;(source:Araport11)
chr1	15342135	15342485	PruarS.1G261400	AT3G19320	Leucine-rich repeat (LRR) family protein;(source:Araport11)
chr1	15345695	15346519	PruarS.1G261500	AT4G23160	Encodes a cysteine-rich receptor-like protein kinase.
chr1	15347990	15349031	PruarS.1G261600	AT5G52250	Encodes a transducin protein whose gene expression is induced by UV-B. This induction is reduced in hy5 mutant and may be a target of HY5 during UV-B response. Functions as a repressor of UV-B signaling.
chr1	15350035	15353879	PruarS.1G261700	AT3G05130	paramyosin-like protein;(source:Araport11)
chr1	15355058	15356496	PruarS.1G261800	AT3G23050	Transcription regulator acting as repressor of auxin-inducible gene expression. Plays role in the control of gravitropic growth and development in light-grown seedlings. Auxin induces the degradation of the protein in a dosage-dependent manner in a process mediated by AtRac1. Auxin induced the relocalization of the protein within the nucleus from a diffused nucleoplasmic pattern to a discrete par…
chr1	15357616	15359856	PruarS.1G261900	AT2G13770	nuclease;(source:Araport11)
chr1	15372711	15375318	PruarS.1G262000	AT4G16050	Aminotransferase-like, plant mobile domain family protein;(source:Araport11)
chr1	15383789	15385807	PruarS.1G262100	AT4G15090	Encodes a nuclear localized protein involved in far red light response signaling. Loss of function mutants are defective in far red light responses. For example:prevents leaf senescence under high ratio of red/far-red light conditions.Interacts with homologous gene FHY3.
chr1	15386570	15389401	PruarS.1G262200	AT3G57520	SIP2 encodes a raffinose-specific alpha-galactosidase that catalyzes the breakdown of raffinose into alpha-galatose and sucrose. This enzyme may function in unloading raffinose from the phloem as part of sink metabolism. Although it was originally predicted to act as a raffinose synthase (RS), that activity was not observed for recombinant SIP2.
chr1	15389994	15392616	PruarS.1G262300	AT5G61210	membrane localized t-SNARE SNAP25 homologue, probably involved in cytokinesis and cell plate formationThe mRNA is cell-to-cell mobile.
chr1	15392860	15393295	PruarS.1G262400	AT2G33500	B-box type zinc finger protein with CCT domain-containing protein;(source:Araport11)
chr1	15393708	15394137	PruarS.1G262500	AT3G28650	Cysteine/Histidine-rich C1 domain family protein;(source:Araport11)
chr1	15399467	15404508	PruarS.1G262600	AT1G23440	Peptidase C15, pyroglutamyl peptidase I-like protein;(source:Araport11)
chr2	11190	11706	PruarS.2G000100	ATMG00820	Reverse transcriptase (RNA-dependent DNA polymerase);(source:Araport11)
chr2	11809	12174	PruarS.2G000200	AT4G23160	Encodes a cysteine-rich receptor-like protein kinase.
chr2	12327	12626	PruarS.2G000300	ATMG00810	DNA/RNA polymerases superfamily protein;(source:Araport11)
chr2	13833	19574	PruarS.2G000400	AT3G45140	Chloroplast lipoxygenase required for wound-induced jasmonic acid accumulation in Arabidopsis.Mutants are resistant to Staphylococcus aureus and accumulate salicylic acid upon infection.CFA-Leu, CFA-Val, CFA-Met and CFA-Ala can induce the expression of LOX2.The mRNA is cell-to-cell mobile.
chr2	26932	27715	PruarS.2G000500	AT5G39790	Encodes a chloroplast localized protein that is involved in protein translocation and starch metabolism. PTST helps localize GBSS to the starch granules where GBSS functions in amylose biosynthesis.
chr2	32344	34783	PruarS.2G000600	AT4G03565	Cystatin/monellin superfamily protein;(source:Araport11)
chr2	35954	40803	PruarS.2G000700	AT3G45140	Chloroplast lipoxygenase required for wound-induced jasmonic acid accumulation in Arabidopsis.Mutants are resistant to Staphylococcus aureus and accumulate salicylic acid upon infection.CFA-Leu, CFA-Val, CFA-Met and CFA-Ala can induce the expression of LOX2.The mRNA is cell-to-cell mobile.
chr2	46501	50589	PruarS.2G000800	AT3G19640	Transmembrane magnesium transporter. One of nine family members.
chr2	52078	54822	PruarS.2G000900	AT5G40850	Encodes a urophorphyrin III methylase that catalyzes S-adenosyl-L-methionine-dependent transmethylation in a multistep process involving the formation of a covalently linked complex with S-adenosyl-L-methionine.The mRNA is cell-to-cell mobile.
chr2	55781	57147	PruarS.2G001000	AT2G13770	nuclease;(source:Araport11)
chr2	58304	59024	PruarS.2G001100	AT3G19040	Encodes a protein similar to TATA-binding protein-associated factor TAF1 (a.k.a. TAFII250) with histone acetyltransferase activity. It is required in integrating light signals to regulate gene expression and growth.
chr2	59714	60034	PruarS.2G001200	AT1G19720	Pentatricopeptide repeat (PPR-like) superfamily protein;(source:Araport11)
chr2	79817	80197	PruarS.2G001300	AT2G34660	encodes a multidrug resistance-associated protein that is MgATP-energized glutathione S-conjugate pump. An ABCC-type arsenite-phytochelatin transporter. The expression of this gene is upregulated by herbicide safeners such as benoxacor and fenclorim.The mRNA is cell-to-cell mobile.
chr2	80228	80767	PruarS.2G001400	AT3G31430	zinc knuckle (CCHC-type) family protein;(source:Araport11)
chr2	80773	81201	PruarS.2G001500	AT1G77800	PHD finger family protein;(source:Araport11)
chr2	81618	85111	PruarS.2G001600	ATMG00310	RNA-directed DNA polymerase (reverse transcriptase)-related family protein;(source:Araport11)
chr2	85385	86741	PruarS.2G001700	AT4G36220	encodes ferulate 5-hydroxylase (F5H). Involved in lignin biosynthesis.
chr2	86855	87202	PruarS.2G001800	AT1G02290	hypothetical protein;(source:Araport11)
chr2	198274	203640	PruarS.2G003300	ATMG00810	DNA/RNA polymerases superfamily protein;(source:Araport11)
chr2	207693	211596	PruarS.2G003400	AT5G48020	2-oxoglutarate (2OG) and Fe(II)-dependent oxygenase superfamily protein;(source:Araport11)
chr2	212223	213945	PruarS.2G003500	AT4G15360	member of CYP705A
chr2	216989	218214	PruarS.2G003600	AT3G07840	Pectin lyase-like superfamily protein;(source:Araport11)
chr2	220993	222421	PruarS.2G003700	AT1G15550	Involved in later steps of the gibberellic acid biosynthetic pathway. Activated by AGAMOUS in a cal-1, ap1-1 background. Deletion of 208 bp from -1016 to -809 (&#916;-808) resulted in loss of GA-negative feedback (this sequence, which contains a 43-bp sequence GNFEI, was shown to be sufficient for GA-negative feedback).
chr2	230005	231231	PruarS.2G003800	AT3G07820	Pectin lyase-like superfamily protein;(source:Araport11)
chr2	232755	233981	PruarS.2G003900	AT3G07820	Pectin lyase-like superfamily protein;(source:Araport11)
chr2	235505	236731	PruarS.2G004000	AT3G07820	Pectin lyase-like superfamily protein;(source:Araport11)
chr2	238253	239479	PruarS.2G004100	AT3G07820	Pectin lyase-like superfamily protein;(source:Araport11)
chr2	245948	254032	PruarS.2G004200	AT5G64580	Strong interaction with TIC inner envelope protein translocon which consists of Tic20/Tic56/Tic100/Tic214(Ycf1)(DOI:10.1105/tpc.18.00357).
chr2	255929	257731	PruarS.2G004300	AT1G50520	member of CYP705A The mRNA is cell-to-cell mobile.
chr2	258136	258843	PruarS.2G004400	AT3G20090	cytochrome P450, family 705, subfamily A, polypeptide 18;(source:Araport11)
chr2	261336	263807	PruarS.2G004500	AT5G47960	Encodes a small molecular weight g-protein.
chr2	265148	265764	PruarS.2G004600	AT1G54380	Encodes GEMIN2, a spliceosomal small nuclear ribonucleoprotein assembly factor conserved from yeast to humans. GEMIN2 is a key component of a posttranscriptional regulatory mechanism that ensures the appropriate acclimation of plants to daily and seasonal changes in temperature conditions. It controls the alternative splicing of several circadian clock genes and attenuates the effects of temperat…
chr2	265889	270268	PruarS.2G004700	AT2G42280	basic helix-loop-helix (bHLH) DNA-binding superfamily protein;(source:Araport11)
chr2	275073	275618	PruarS.2G004800	AT3G09510	Ribonuclease H-like superfamily protein;(source:Araport11)
chr2	282807	284042	PruarS.2G004900	AT3G07820	Pectin lyase-like superfamily protein;(source:Araport11)
chr2	286739	287965	PruarS.2G005000	AT3G07820	Pectin lyase-like superfamily protein;(source:Araport11)
chr2	296822	297792	PruarS.2G005100	AT3G14040	Pectin lyase-like superfamily protein;(source:Araport11)
chr2	1903960	1904340	PruarS.2G029400	AT4G30880	Bifunctional inhibitor/lipid-transfer protein/seed storage 2S albumin superfamily protein;(source:Araport11)
chr2	1907314	1909175	PruarS.2G029500	AT3G61360	Encodes SLO3 (SLOW GROWTH3), a pentatricopeptide repeat protein required for the splicing of mitochondrial NADH dehydrogenase subunit7 intron 2. Mutants have smaller RAMs are slower growing than wild type.
chr2	1911738	1912175	PruarS.2G029600
chr2	1912625	1913988	PruarS.2G029700	AT2G13770	nuclease;(source:Araport11)
chr2	1918951	1920462	PruarS.2G029800	AT1G05600	Tetratricopeptide repeat (TPR)-like superfamily protein;(source:Araport11)
chr2	1930954	1943662	PruarS.2G029900	AT4G30870	Encodes an Arabidopsis homolog of the endonuclease MSU81. T-DNA insertion lines of AtMSU81 have a deficiency in homologous recombination in somatic cells but only after genotoxic stress. Crosses with a hyperrecombinogenic mutant of the AtRecQ4A helicase resulted in synthetic lethality in the double mutant. Involved in DNA-Protein crosslink (DPC) repair in independent pathways to WSS1A and TDP1.
chr2	1946326	1948609	PruarS.2G030000	AT4G24890	purple acid phosphatase 24;(source:Araport11)
chr2	1948636	1953186	PruarS.2G030100	AT5G50400	purple acid phosphatase 27;(source:Araport11)
chr2	1965667	1968506	PruarS.2G030200	AT3G16430	Encodes a protein that increases the beta-glucosidase activities of three scopolin glucosidases in vitro.
chr2	1968548	1969054	PruarS.2G030300	AT1G50420	Encodes a scarecrow-like protein (SCL3) Putative transcription factors interacting with the gene product of VHA-B1 (vacuolar ATPase subunit B1; as shown through yeast two-hybrid assay).
chr2	1969138	1969932	PruarS.2G030400	AT1G50420	Encodes a scarecrow-like protein (SCL3) Putative transcription factors interacting with the gene product of VHA-B1 (vacuolar ATPase subunit B1; as shown through yeast two-hybrid assay).
chr2	1971101	1972297	PruarS.2G030500	AT3G21000	Gag-Pol-related retrotransposon family protein;(source:Araport11)
chr2	1981079	1981761	PruarS.2G030600	ATMG01250	RNA-directed DNA polymerase (reverse transcriptase);(source:Araport11)
chr2	1983388	1983948	PruarS.2G030700	AT2G21100	Disease resistance-responsive (dirigent-like protein) family protein;(source:Araport11)
chr2	1986249	1986797	PruarS.2G030800	AT5G49040	Disease resistance-responsive (dirigent-like protein) family protein;(source:Araport11)
chr2	1989810	1992711	PruarS.2G030900	AT3G15750	Essential protein Yae1, N-terminal;(source:Araport11)
chr2	1993498	1996437	PruarS.2G031000	AT2G38800	Plant calmodulin-binding protein-like protein;(source:Araport11)
chr2	1999687	2005314	PruarS.2G031100
chr2	2403877	2404269	PruarS.2G038900	AT5G38280	putative receptor serine/threonine kinase PR5K (PR5K) mRNA, PR5-like receptor kinase
chr2	2408512	2408943	PruarS.2G039000	AT4G32200	meiotic asynaptic mutant 2, homologue of ASY1
chr2	2409407	2410703	PruarS.2G039100	AT1G72190	D-isomer specific 2-hydroxyacid dehydrogenase family protein;(source:Araport11)
chr2	2412158	2413216	PruarS.2G039200	ATMG00810	DNA/RNA polymerases superfamily protein;(source:Araport11)
chr2	2418928	2420462	PruarS.2G039300	AT4G20520	RNA binding / RNA-directed DNA polymerase;(source:Araport11)
chr2	2426099	2427043	PruarS.2G039400
chr2	2435714	2437700	PruarS.2G039500	AT5G60800	Heavy metal transport/detoxification superfamily protein;(source:Araport11)
chr2	2439871	2442444	PruarS.2G039600	AT3G29450	General transcription factor 2-related zinc finger protein;(source:Araport11)
chr2	2443853	2447228	PruarS.2G039700	AT4G22830	YCF49-like protein;(source:Araport11)
chr2	2449454	2449774	PruarS.2G039800	AT5G37200	RING/U-box superfamily protein;(source:Araport11)
chr2	2450911	2455209	PruarS.2G039900	AT1G09020	Component of the regulatory subunit of SNF1-related protein kinase. As part of the regulatory complex it binds maltose which promotes kinase activity.
chr2	2456049	2457769	PruarS.2G040000	AT4G00260	Encodes a B3 transcription factor that acts maternally to regulate seed size. Targets ANT expression in the ovule integuments.
chr2	2459897	2467631	PruarS.2G040100	AT5G04700	Ankyrin repeat family protein;(source:Araport11)
chr2	2470604	2472479	PruarS.2G040200	AT1G43145	hypothetical protein;(source:Araport11)
chr2	2479525	2480680	PruarS.2G040300	AT3G46680	UDP-Glycosyltransferase superfamily protein;(source:Araport11)
chr2	2480918	2481292	PruarS.2G040400
chr2	2481438	2481746	PruarS.2G040500	AT1G59453	B-block-binding subunit of TFIIIC protein;(source:Araport11)
chr2	2482346	2483693	PruarS.2G040600	AT3G01410	Polynucleotidyl transferase, ribonuclease H-like superfamily protein;(source:Araport11)
chr2	2483904	2484377	PruarS.2G040700	AT3G26230	putative cytochrome P450
chr2	2484449	2485483	PruarS.2G040800	ATMG00750	GAG/POL/ENV polyprotein;(source:Araport11)
chr2	2489937	2496267	PruarS.2G040900	AT1G74350	Encodes nMAT4, a maturase factor required for nad1 pre-mRNA processing and maturation. Essential for holocomplex I biogenesis in Arabidopsis mitochondria.
chr2	2515389	2526952	PruarS.2G041000	AT5G13480	Encodes a protein with similarity to yeast Pfs2p, an mRNA processing factor. Involved in regulation of flowering time; affects FCA mRNA processing. Homozygous mutants are late flowering, null alleles are embryo lethal.
chr2	2533071	2534308	PruarS.2G041100	AT3G14470	NB-ARC domain-containing disease resistance protein;(source:Araport11)
chr2	2538400	2538900	PruarS.2G041200	AT3G14460	Leucine rich repeat protein that also contains an adenylate cyclase catalytic core motif. Capable of converting ATP to cAMP in vitro. Mutants show increased susceptibility to fungal pathogens.
chr2	2539945	2542311	PruarS.2G041300	AT2G09388	hypothetical protein;(source:Araport11)
chr2	2542369	2544069	PruarS.2G041400	ATMG00860	DNA/RNA polymerases superfamily protein;(source:Araport11)
chr2	2544186	2545208	PruarS.2G041500	ATMG00750	GAG/POL/ENV polyprotein;(source:Araport11)
chr2	2546453	2547244	PruarS.2G041600	AT1G06720	P-loop containing nucleoside triphosphate hydrolases superfamily protein;(source:Araport11)
chr2	2547305	2548776	PruarS.2G041700	AT1G51172	hypothetical protein;(source:Araport11)
chr2	2549368	2559712	PruarS.2G041800	AT4G25740	RNA binding Plectin/S10 domain-containing protein;(source:Araport11)
chr2	2572010	2577170	PruarS.2G041900	AT3G14470	NB-ARC domain-containing disease resistance protein;(source:Araport11)
chr2	2577453	2577983	PruarS.2G042000	AT3G14460	Leucine rich repeat protein that also contains an adenylate cyclase catalytic core motif. Capable of converting ATP to cAMP in vitro. Mutants show increased susceptibility to fungal pathogens.
chr2	2595377	2600388	PruarS.2G042100	AT3G14470	NB-ARC domain-containing disease resistance protein;(source:Araport11)
chr2	4004206	4005282	PruarS.2G067300	AT4G23160	Encodes a cysteine-rich receptor-like protein kinase.
chr2	4007248	4009046	PruarS.2G067400	AT4G25370	Subunit of the plastid CLP chaperone-protease system.
chr2	4014176	4015528	PruarS.2G067500	AT5G57480	P-loop containing nucleoside triphosphate hydrolases superfamily protein;(source:Araport11)
chr2	4016552	4016971	PruarS.2G067600	AT2G44310	Calcium-binding EF-hand family protein;(source:Araport11)
chr2	4021597	4022906	PruarS.2G067700	AT5G10770	Eukaryotic aspartyl protease family protein;(source:Araport11)
chr2	4025239	4026009	PruarS.2G067800	AT3G14470	NB-ARC domain-containing disease resistance protein;(source:Araport11)
chr2	4027904	4030389	PruarS.2G067900	AT3G60080	RING/U-box superfamily protein;(source:Araport11)
chr2	4035478	4035996	PruarS.2G068000	AT2G44340	VQ18 is an ABA responsive gene and interacts with the ABI5 transcription factor. Along with its paralog VQ26, it is involved in negative regulation of ABA responses during early seedling development.
chr2	4044272	4051739	PruarS.2G068100	AT2G44350	encodes a mitochrondrion targeted citrate synthase, the first enzyme of the tricarboxylic acid cycle, catalyzing the condensation of acetyl-CoA and oxaloacetate, finally yielding citrate and CoA.
chr2	4053136	4055350	PruarS.2G068200	AT1G57870	SK3-like kinase, subgroup IV
chr2	4056405	4060135	PruarS.2G068300	AT2G44360	ecotropic viral integration site protein;(source:Araport11)
chr2	4066232	4085745	PruarS.2G068400	AT1G05570	Encodes a callose synthase 1 catalytic subunit . Member of Glycosyltransferase Family- 48.
chr2	4086948	4087529	PruarS.2G068500	AT2G44370	Cysteine/Histidine-rich C1 domain family protein;(source:Araport11)
chr2	4089705	4090499	PruarS.2G068600	AT4G23160	Encodes a cysteine-rich receptor-like protein kinase.
chr2	4095674	4096900	PruarS.2G068700	AT2G27660	Cysteine/Histidine-rich C1 domain family protein;(source:Araport11)
chr2	4098918	4099637	PruarS.2G068800	AT2G27660	Cysteine/Histidine-rich C1 domain family protein;(source:Araport11)
chr2	4794463	4802729	PruarS.2G079100	AT3G55850	Encodes a product that might regulate nucleo-cytoplasmic trafficking of an intermediate(s) involved in phyA signal transduction. Differs from isoform 2 only in the first few N-terminal amino acids.
chr2	4803785	4805531	PruarS.2G079200	AT1G02680	Encodes a TBP-Associated Factor (TAF) that functions together with PRC2 in transcriptional regulation during seed development.
chr2	4812631	4818605	PruarS.2G079300	AT3G14470	NB-ARC domain-containing disease resistance protein;(source:Araport11)
chr2	4826870	4829322	PruarS.2G079400	AT5G12330	A member of SHI gene family. Arabidopsis thaliana has ten members that encode proteins with a RING finger-like zinc finger motif. Despite being highly divergent in sequence, many of the SHI-related genes are partially redundant in function and synergistically promote gynoecium, stamen and leaf development in Arabidopsis. Expressed in lateral root primordia and induced by auxin. SWP1 is involved i…
chr2	4833202	4834392	PruarS.2G079500	AT5G07900	Mitochondrial transcription termination factor family protein;(source:Araport11)
chr2	4847900	4850456	PruarS.2G079600	AT1G57943	Member of a family of proteins related to PUP1, a purine transporter. May be involved in the transport of purine and purine derivatives such as cytokinins, across the plasma membrane.
chr2	4850502	4851263	PruarS.2G079700	AT5G10530	Concanavalin A-like lectin protein kinase family protein;(source:Araport11)
chr2	4855757	4857154	PruarS.2G079800	AT5G07900	Mitochondrial transcription termination factor family protein;(source:Araport11)
chr2	4860702	4861421	PruarS.2G079900	AT5G07900	Mitochondrial transcription termination factor family protein;(source:Araport11)
chr2	4861884	4865045	PruarS.2G080000	ATMG00860	DNA/RNA polymerases superfamily protein;(source:Araport11)
chr2	4866753	4872467	PruarS.2G080100	AT5G07900	Mitochondrial transcription termination factor family protein;(source:Araport11)
chr2	4874289	4879541	PruarS.2G080200	AT3G07960	Encodes phosphatidylinositol-4-phosphate 5-kinase 6 (PIP5K6). Regulates clathrin-dependent endocytosis in pollen tubes.
chr2	4893955	4895889	PruarS.2G080300	AT3G14470	NB-ARC domain-containing disease resistance protein;(source:Araport11)
chr2	4896006	4899795	PruarS.2G080400	AT3G14460	Leucine rich repeat protein that also contains an adenylate cyclase catalytic core motif. Capable of converting ATP to cAMP in vitro. Mutants show increased susceptibility to fungal pathogens.
chr2	5601475	5604505	PruarS.2G095300	AT1G66920	Protein kinase superfamily protein;(source:Araport11)
chr2	5606596	5609001	PruarS.2G095400	AT1G66920	Protein kinase superfamily protein;(source:Araport11)
chr2	5618249	5618923	PruarS.2G095500	AT4G23160	Encodes a cysteine-rich receptor-like protein kinase.
chr2	5618954	5619511	PruarS.2G095600	AT4G23160	Encodes a cysteine-rich receptor-like protein kinase.
chr2	5619772	5620764	PruarS.2G095700	ATMG00710	Polynucleotidyl transferase, ribonuclease H-like superfamily protein;(source:Araport11)
chr2	5620928	5622319	PruarS.2G095800	ATMG00300	Gag-Pol-related retrotransposon family protein;(source:Araport11)
chr2	5623678	5624958	PruarS.2G095900	AT1G14700	purple acid phosphatase 3;(source:Araport11)
chr2	5626530	5627384	PruarS.2G096000	ATMG00810	DNA/RNA polymerases superfamily protein;(source:Araport11)
chr2	5627611	5629541	PruarS.2G096100	AT4G23160	Encodes a cysteine-rich receptor-like protein kinase.
chr2	5634379	5639577	PruarS.2G096200	AT4G08350	global transcription factor group A2;(source:Araport11)
chr2	5639793	5641756	PruarS.2G096300	AT4G08350	global transcription factor group A2;(source:Araport11)
chr2	5646134	5648140	PruarS.2G096400	AT5G53110	RING/U-box superfamily protein;(source:Araport11)
chr2	5649230	5651497	PruarS.2G096500	AT1G66920	Protein kinase superfamily protein;(source:Araport11)
chr2	5653230	5653868	PruarS.2G096600	AT1G18390	Serine/Threonine kinase family catalytic domain protein;(source:Araport11)
chr2	5654558	5655628	PruarS.2G096700	AT5G38280	putative receptor serine/threonine kinase PR5K (PR5K) mRNA, PR5-like receptor kinase
chr2	5659345	5662452	PruarS.2G096800	AT5G38260	Protein kinase superfamily protein;(source:Araport11)
chr2	5663134	5665544	PruarS.2G096900	AT5G38260	Protein kinase superfamily protein;(source:Araport11)
chr2	5666107	5671782	PruarS.2G097000	AT1G66920	Protein kinase superfamily protein;(source:Araport11)
chr2	5673109	5673456	PruarS.2G097100	AT3G20980	Gag-Pol-related retrotransposon family protein;(source:Araport11)
chr2	5675531	5678053	PruarS.2G097200	AT5G38260	Protein kinase superfamily protein;(source:Araport11)
chr2	5679115	5683541	PruarS.2G097300	AT3G12480	nuclear factor Y, subunit C11;(source:Araport11)
chr2	5695854	5697021	PruarS.2G097400	AT2G29540	RNA polymerase I(A) and III(C) 14 kDa subunit
chr2	5697540	5700340	PruarS.2G097500	AT5G26800	xaa-pro aminopeptidase P;(source:Araport11)
chr2	6199080	6202650	PruarS.2G106300	AT3G14470	NB-ARC domain-containing disease resistance protein;(source:Araport11)
chr2	6204986	6209874	PruarS.2G106400	AT2G01050	zinc ion binding / nucleic acid binding protein;(source:Araport11)
chr2	6213097	6213875	PruarS.2G106500	AT5G20830	Encodes a protein with sucrose synthase activity (SUS1).
chr2	6218013	6221134	PruarS.2G106600	AT4G23160	Encodes a cysteine-rich receptor-like protein kinase.
chr2	6222683	6226069	PruarS.2G106700	AT3G11910	Ubiquitin-specific protease, which together with UBP12 deubiquitinates DA1, DAR1 and DAR2, hence reducing their peptidase activity. Works upstream of DA1, DAR1 and DAR2 to restrict their protease activity and hence fine-tune plant growth and development.
chr2	6231112	6235825	PruarS.2G106800	ATMG00860	DNA/RNA polymerases superfamily protein;(source:Araport11)
chr2	6235856	6236965	PruarS.2G106900	AT3G01410	Polynucleotidyl transferase, ribonuclease H-like superfamily protein;(source:Araport11)
chr2	6237002	6237580	PruarS.2G107000	AT5G51070	ATP-dependent Clp protease regulatory subunit The mRNA is cell-to-cell mobile.
chr2	6238005	6238626	PruarS.2G107100	AT4G32375	Pectin lyase-like superfamily protein;(source:Araport11)
chr2	6238856	6239567	PruarS.2G107200	AT5G27540	Encodes a protein with similarity to GTPases that is localized to the mitochondrion. Involved in embryogenesis, pollen tube growth and required for mitochondrial development.
chr2	6239612	6240410	PruarS.2G107300	AT4G01710	belongs to the DIS(distorted) gene family. Encodes a actin polymerization factor. Involved in cell expansion of trichome.
chr2	6242077	6244805	PruarS.2G107400	AT3G11910	Ubiquitin-specific protease, which together with UBP12 deubiquitinates DA1, DAR1 and DAR2, hence reducing their peptidase activity. Works upstream of DA1, DAR1 and DAR2 to restrict their protease activity and hence fine-tune plant growth and development.
chr2	6255301	6259649	PruarS.2G107500	AT5G06600	Encodes a ubiquitin-specific protease which together with UBP13 deubiquitinates DA1, DAR1 and DAR2, hence reducing their peptidase activity. Works upstream of DA1, DAR1 and DAR2 to restrict their protease activity and hence fine-tune plant growth and development.
chr2	6263869	6266070	PruarS.2G107600	AT5G06600	Encodes a ubiquitin-specific protease which together with UBP13 deubiquitinates DA1, DAR1 and DAR2, hence reducing their peptidase activity. Works upstream of DA1, DAR1 and DAR2 to restrict their protease activity and hence fine-tune plant growth and development.
chr2	6269664	6271144	PruarS.2G107700
chr2	6273431	6273902	PruarS.2G107800	AT1G48720	Copia-like polyprotein/retrotransposon;(source:Araport11)
chr2	6273958	6275831	PruarS.2G107900	ATMG00710	Polynucleotidyl transferase, ribonuclease H-like superfamily protein;(source:Araport11)
chr2	6275890	6276339	PruarS.2G108000	ATMG00820	Reverse transcriptase (RNA-dependent DNA polymerase);(source:Araport11)
chr2	6277601	6282938	PruarS.2G108100	AT4G23160	Encodes a cysteine-rich receptor-like protein kinase.
chr2	6288134	6290381	PruarS.2G108200	AT5G06600	Encodes a ubiquitin-specific protease which together with UBP13 deubiquitinates DA1, DAR1 and DAR2, hence reducing their peptidase activity. Works upstream of DA1, DAR1 and DAR2 to restrict their protease activity and hence fine-tune plant growth and development.
chr2	6292187	6295237	PruarS.2G108300
chr2	6296112	6307338	PruarS.2G108400	AT4G23160	Encodes a cysteine-rich receptor-like protein kinase.
chr2	10701184	10703703	PruarS.2G189500	AT3G05870	Subunit of the anaphase promoting complex, a ubiquitin ligase complex that regulates progression through the cell cycle.
chr2	10704045	10710869	PruarS.2G189600	AT5G22510	Encodes a chloroplast-targeted alkaline/neutral invertase that is implicated in the development of the photosynthetic apparatus and nitrogen assimilation in seedlings to control the sucrose to hexose ratio.
chr2	10712327	10714032	PruarS.2G189700	AT4G38180	FAR1-related sequence 5;(source:Araport11)
chr2	10714362	10715298	PruarS.2G189800	AT4G38170	FAR1-related sequence 9;(source:Araport11)
chr2	10715959	10716579	PruarS.2G189900	AT3G13330	Encodes a protein that interacts with the 26S proteasome. Mutants are phenotypically indistinguishable from wild type plants under a variety of growth conditions. Protein levels increase upon exposure of seedlings to MG132, a specific, potent, reversible, and cell-permeable proteasome inhibitor.
chr2	10718434	10718889	PruarS.2G190000	AT1G71310	A protein coding gene with unknown function. The 5? UTR and the first two exons and introns of this gene overlap with a RNA coding gene TER1. TER1 (GenBank accession no. HQ401284) encodes a putative template sequence (5&#8242;-CTAAACCCTA-3&#8242;) corresponding to 1.5 copies of the Arabidopsis telomere repeat (PNAS 2011, 108:73-78).
chr2	10719811	10720977	PruarS.2G190100	AT1G74875	F-box protein;(source:Araport11)
chr2	10723732	10726619	PruarS.2G190200	AT1G31150	K-box region protein (DUF1985);(source:Araport11)
chr2	10733375	10734792	PruarS.2G190300	AT5G40540	Protein kinase superfamily protein;(source:Araport11)
chr2	10738788	10739357	PruarS.2G190400	AT1G24380	no-apical-meristem-associated carboxy-terminal domain protein;(source:Araport11)
chr2	10740609	10741298	PruarS.2G190500	AT2G13770	nuclease;(source:Araport11)
chr2	10742453	10743507	PruarS.2G190600	AT4G29090	Ribonuclease H-like superfamily protein;(source:Araport11)
chr2	10758608	10776368	PruarS.2G190700	AT4G39850	Encodes a peroxisomal protein of the ATP binding cassette (ABC) transporter class (PMP subfamily) with significant identity to the human X-linked adrenoleukodystrophy protein (ALDP). The gene product promotes germination and represses embryo dormancy. ABI3, ABA1, FUS3 and LEC1 are epistatic to this gene. Mutants accumulate fatty acyl CoA suggesting a defect in uptake of fatty acyl CoA into the pe…
chr2	10779933	10780310	PruarS.2G190800	AT5G35910	Encodes a nuclear-localized RRP6-like protein whose mutation leads to accumulation of an rRNA maturation by-product.
chr2	10782829	10786889	PruarS.2G190900	AT5G38640	NagB/RpiA/CoA transferase-like superfamily protein;(source:Araport11)
chr2	10786940	10793775	PruarS.2G191000	AT1G53580	Mononuclear Fe(II)-containing member of the b-lactamase fold superfamily. ETHE1 is homodimeric in solution, exhibits low-level esterase activity, and specifically binds a single Fe(II) atom in the active site.
chr2	10799648	10803698	PruarS.2G191100	AT3G14470	NB-ARC domain-containing disease resistance protein;(source:Araport11)
chr2	11007295	11008839	PruarS.2G194200	AT5G04660	encodes a protein with cytochrome P450 domain; catalyzes the epoxidation of unsaturated fatty acids. Mediates direct balancing of lipid mobilization and ROS production by the epoxidation of fatty acid during seed germination.
chr2	11012731	11014581	PruarS.2G194300	AT4G28350	Concanavalin A-like lectin protein kinase family protein;(source:Araport11)
chr2	11015383	11017550	PruarS.2G194400	AT1G19260	Encodes a ceramide synthase that uses very-long- chain fatty acyl-CoA and trihydroxy LCB substrates.
chr2	11020524	11023562	PruarS.2G194500	AT3G63380	ATPase E1-E2 type family protein / haloacid dehalogenase-like hydrolase family protein;(source:Araport11)
chr2	11032741	11035048	PruarS.2G194600	AT5G03680	Recessive mutations are defective in organ initiation and orientation in the second whorl. This gene encodes a trihelix transcription factor whose expression is limited to margins of floral and vegetative organs. Overexpression and double mutant analyses suggest that this gene is involved in limiting lateral growth of organs.
chr2	11039759	11040232	PruarS.2G194700	AT4G40045	transmembrane protein;(source:Araport11)
chr2	11050259	11050741	PruarS.2G194800	AT5G42957	inhibitor/lipid-transfer protein/seed storage 2S albumin superfamily protein (DUF784);(source:Araport11)
chr2	11053788	11054537	PruarS.2G194900	AT5G42955	inhibitor/lipid-transfer protein/seed storage 2S albumin superfamily protein (DUF784);(source:Araport11)
chr2	11055963	11056885	PruarS.2G195000	AT1G73170	P-loop containing nucleoside triphosphate hydrolases superfamily protein;(source:Araport11)
chr2	11061464	11064837	PruarS.2G195100	AT1G17540	kinase with adenine nucleotide alpha hydrolases-like domain-containing protein;(source:Araport11)
chr2	11067215	11072447	PruarS.2G195200	AT5G38280	putative receptor serine/threonine kinase PR5K (PR5K) mRNA, PR5-like receptor kinase
chr2	11072724	11073146	PruarS.2G195300	AT1G67025	wall-associated receptor kinase carboxy-terminal protein;(source:Araport11)
chr2	11073526	11075591	PruarS.2G195400	AT1G66920	Protein kinase superfamily protein;(source:Araport11)
chr2	11083434	11085653	PruarS.2G195500	ATMG00300	Gag-Pol-related retrotransposon family protein;(source:Araport11)
chr2	11085900	11087200	PruarS.2G195600	AT4G23160	Encodes a cysteine-rich receptor-like protein kinase.
chr2	11090924	11091592	PruarS.2G195700	AT4G23160	Encodes a cysteine-rich receptor-like protein kinase.
chr2	11092746	11093540	PruarS.2G195800	AT5G42955	inhibitor/lipid-transfer protein/seed storage 2S albumin superfamily protein (DUF784);(source:Araport11)
chr2	11095969	11097726	PruarS.2G195900	AT5G38280	putative receptor serine/threonine kinase PR5K (PR5K) mRNA, PR5-like receptor kinase
chr2	15399728	15402595	PruarS.2G272500	AT1G47890	receptor like protein 7;(source:Araport11)
chr2	15404752	15405075	PruarS.2G272600	AT4G00980	zinc knuckle (CCHC-type) family protein;(source:Araport11)
chr2	15405319	15406048	PruarS.2G272700	AT3G21000	Gag-Pol-related retrotransposon family protein;(source:Araport11)
chr2	15410663	15412488	PruarS.2G272800	AT1G53645	hydroxyproline-rich glycoprotein family protein;(source:Araport11)
chr2	15417807	15420650	PruarS.2G272900	AT1G45616	receptor like protein 6;(source:Araport11)
chr2	15425627	15428444	PruarS.2G273000	AT2G33060	receptor like protein 27;(source:Araport11)
chr2	15436283	15438130	PruarS.2G273100	AT4G29090	Ribonuclease H-like superfamily protein;(source:Araport11)
chr2	15447959	15450795	PruarS.2G273200	AT1G45616	receptor like protein 6;(source:Araport11)
chr2	15459730	15462591	PruarS.2G273300	AT1G45616	receptor like protein 6;(source:Araport11)
chr2	15468758	15475172	PruarS.2G273400	AT4G13780	methionine-tRNA ligase, putative / methionyl-tRNA synthetase, putative / MetRS;(source:Araport11)
chr2	15475859	15490926	PruarS.2G273500	AT1G77030	Required for functional maturation of male and female gametophytes.
chr2	15491398	15496632	PruarS.2G273600	AT1G02100	Leucine carboxyl methyltransferase;(source:Araport11)
chr2	17998659	18003312	PruarS.2G314000	AT3G23960	F-box and associated interaction domains-containing protein;(source:Araport11)
chr2	18009631	18010215	PruarS.2G314100	AT1G05120	Helicase protein with RING/U-box domain-containing protein;(source:Araport11)
chr2	18014389	18016287	PruarS.2G314200	AT2G45770	chloroplast SRP receptor homolog, alpha subunit CPFTSY. Required for LHCP integration into isolated thylakoids.
chr2	18016798	18017097	PruarS.2G314300	AT5G55840	PPR superfamily protein;(source:Araport11)
chr2	18026221	18030609	PruarS.2G314400	AT2G45770	chloroplast SRP receptor homolog, alpha subunit CPFTSY. Required for LHCP integration into isolated thylakoids.
chr2	18031073	18033010	PruarS.2G314500	AT3G61200	Thioesterase superfamily protein;(source:Araport11)
chr2	18034880	18038747	PruarS.2G314600	AT4G32730	Encodes a putative c-myb-like transcription factor with three MYB repeats. Part of the TSO1-MYB3R1 transcriptional module that controls the number and size of the stem cell pools at the shoot apex and root tip; the TSO1-MYB3R1 module is integrated with the cell cycle machinery to control cell division at the shoot meristem.
chr2	18040793	18042194	PruarS.2G314700	AT3G08800	Encodes a nuclear and endosome localized protein with ARM and HEAT domains that interacts with SHR and other non-cell-autonomous proteins and may be involved in their intercellular movement. Hypomorphic mutant phenotypes suggest involvement of the protein in root patterning.
chr2	18045372	18047824	PruarS.2G314800	AT1G63220	Calcium-dependent lipid-binding (CaLB domain) family protein;(source:Araport11)
chr2	18048889	18050348	PruarS.2G314900	AT1G63220	Calcium-dependent lipid-binding (CaLB domain) family protein;(source:Araport11)
chr2	18051454	18053003	PruarS.2G315000	AT1G63220	Calcium-dependent lipid-binding (CaLB domain) family protein;(source:Araport11)
chr2	18053778	18055962	PruarS.2G315100	AT5G59380	Protein containing methyl-CpG-binding domain.Has sequence similarity to human MBD proteins. The mRNA is cell-to-cell mobile.
chr2	18060904	18064282	PruarS.2G315200	AT1G63220	Calcium-dependent lipid-binding (CaLB domain) family protein;(source:Araport11)
chr2	18065039	18066821	PruarS.2G315300	AT3G14320	RING-H2 ubiquitin ligase. Mutants are defective in ABA mediated drought response.
chr2	18067082	18068611	PruarS.2G315400	AT1G29750	Receptor-like serine/threonine kinase (RKF1). The putative extracellular domain of the RKF1 protein contains 13 tandem repeats of leucine-rich sequences. Expressed in early flower primordial, stamen, and pollen grains.
chr2	18069714	18070980	PruarS.2G315500	AT3G26855	RNA-directed DNA polymerase (reverse transcriptase)-related family protein;(source:Araport11)
chr2	18073058	18075876	PruarS.2G315600	AT1G73050	Glucose-methanol-choline (GMC) oxidoreductase family protein;(source:Araport11)
chr2	18076043	18082127	PruarS.2G315700	AT5G13920	GRF zinc finger / Zinc knuckle protein;(source:Araport11)
chr2	18083496	18084152	PruarS.2G315800	AT5G42905	Polynucleotidyl transferase, ribonuclease H-like superfamily protein;(source:Araport11)
chr2	18084657	18088337	PruarS.2G315900	AT4G00550	encodes a UDP-galactose-dependent digalactosyldiacylglycerol(DGDG) synthase. Located in chloroplast outer membrane.
chr2	18088435	18093567	PruarS.2G316000	AT5G17680	disease resistance protein (TIR-NBS-LRR class);(source:Araport11)
chr2	18094768	18096833	PruarS.2G316100	AT1G01860	dimethyladenosine transferase
chr2	18096965	18099793	PruarS.2G316200	AT1G01860	dimethyladenosine transferase
chr3	8895758	8900363	PruarS.3G147200	AT1G06400	small GTP-binding protein (ara-2).RabGTPase functioning in anterograde trafficking from trans-Golgi network/early endosomal compartments to the plasma membrane as well as in responses to salinity stress.
chr3	8901553	8904319	PruarS.3G147300	AT3G58710	member of WRKY Transcription Factor; Group II-e. Involved in thermomorphogenesis.
chr3	8910158	8910967	PruarS.3G147400	AT2G42760	DUF1685 family protein;(source:Araport11)
chr3	8914351	8918975	PruarS.3G147500	AT2G42750	DNAJ heat shock N-terminal domain-containing protein;(source:Araport11)
chr3	8921228	8921575	PruarS.3G147600	AT4G03560	Encodes a depolarization-activated Ca(2+) channel. Anti-sense experiments with this gene as well as Sucrose-H(+) symporters and complementation of yeast sucrose uptake mutant cch1 suggest that this protein mediates a voltage-activated Ca(2+ )influx. Mutants lack detectable SV channel activity suggesting TPC1 is essential component of the SV channel. Patch clamp analysis of loss of function mutati…
chr3	8927845	8936112	PruarS.3G147700	AT3G03960	TCP-1/cpn60 chaperonin family protein;(source:Araport11)
chr3	8941428	8942864	PruarS.3G147800
chr3	8943608	8945802	PruarS.3G147900	AT2G42740	encodes a cytosolic ribosomal protein L16, which is a constituent of 60S large ribosomal complex. Gene is expressed in root stele and anthers and expression is induced by auxin treatment.
chr3	8947771	8948091	PruarS.3G148000	AT2G13770	nuclease;(source:Araport11)
chr3	8952673	8956907	PruarS.3G148100	AT3G03960	TCP-1/cpn60 chaperonin family protein;(source:Araport11)
chr3	8958360	8958734	PruarS.3G148200	AT1G06290	Encodes an acyl-CoA oxidase with specificity for medium chain fatty acids. The mRNA is cell-to-cell mobile.
chr3	8958813	8959622	PruarS.3G148300	AT5G25070	neurofilament light protein;(source:Araport11)
chr3	8960924	8962140	PruarS.3G148400	AT5G05740	S2P-like putative metalloprotease, also contain transmembrane helices near their C-termini and many of them, five of seven, contain a conserved zinc-binding motif HEXXH. Homolog of EGY1. Each of the EGY1 and EGY-like proteins share two additional highly conserved motifs, the previously reported NPDG motif (aa 442?454 in EGY1, Rudner et al., 1999) and a newly defined GNLR motif (aa 171?179 in EGY1…
chr3	8962550	8963398	PruarS.3G148500	AT2G29200	Encodes a member of the Arabidopsis Pumilio (APUM) proteins containing PUF domain (eight repeats of approximately 36 amino acids each). PUF proteins regulate both mRNA stability and translation through sequence-specific binding to the 3 Prime UTR of target mRNA transcripts.
chr3	8968607	8968939	PruarS.3G148600	AT1G15920	Deadenylase.
chr3	8968970	8971371	PruarS.3G148700	AT1G54110	SNARE protein
chr3	8971398	8973463	PruarS.3G148800	AT1G75170	Sec14p-like phosphatidylinositol transfer family protein;(source:Araport11)
chr3	8973782	8975307	PruarS.3G148900	ATMG00750	GAG/POL/ENV polyprotein;(source:Araport11)
chr3	8985965	8986267	PruarS.3G149000	AT5G57160	Encodes the Arabidopsis orthologue of the yeast and mammalian DNA ligase IV. Involved in the repair of DNA damage but, unlike in yeast, not required for T-DNA integration. Interacts with the Arabidopsis homologue of XRCC4.
chr3	8988051	8996299	PruarS.3G149100	AT3G03960	TCP-1/cpn60 chaperonin family protein;(source:Araport11)
chr3	9000147	9005228	PruarS.3G149200	AT3G03960	TCP-1/cpn60 chaperonin family protein;(source:Araport11)
chr3	9006339	9015543	PruarS.3G149300	AT1G64770	encodes a novel subunit of the chloroplast NAD(P)H dehydrogenase complex, involved in cyclic electron flow around photosystem I to produce ATP.
chr3	9015845	9020445	PruarS.3G149400	AT1G25360	DYW-type pentatricopeptide repeat protein involved in C to U editing in mitochondria and chloroplasts.
chr3	9026502	9027152	PruarS.3G149500	AT1G19260	Encodes a ceramide synthase that uses very-long- chain fatty acyl-CoA and trihydroxy LCB substrates.
chr3	9031778	9036449	PruarS.3G149600	AT2G30970	ASPARTATE AMINOTRANSFERASE 1
chr3	9039187	9049114	PruarS.3G149700	AT1G25360	DYW-type pentatricopeptide repeat protein involved in C to U editing in mitochondria and chloroplasts.
chr3	9051324	9053523	PruarS.3G149800	AT5G05340	Encodes a protein with sequence similarity to peroxidases that is involved in lignin biosynthesis. Loss of function mutations show abnormal development of xylem fibers and reduced levels of lignin biosynthetic enxymes.
chr3	9063065	9067874	PruarS.3G149900	AT3G58690	Protein kinase superfamily protein;(source:Araport11)
chr3	9069505	9074438	PruarS.3G150000	AT2G42710	Ribosomal protein L1p/L10e family;(source:Araport11)
chr3	9084864	9092642	PruarS.3G150100	AT2G42700	Member of MAG2 complex on the ER that is responsible for efficient transport of seed storage proteins, functions in protein transport between the ER and Golgi apparatus Sec1 domain, involved in the development of vegetative organs. Required for proper maturation of seed storage proteins.
chr3	9104664	9105362	PruarS.3G150200	AT4G10250	Columbia endomembrane-localized small heat shock protein
chr3	9105524	9107810	PruarS.3G150300	AT3G58860	F-box/RNI-like superfamily protein;(source:Araport11)
chr3	9109889	9110619	PruarS.3G150400	AT4G10230	no-apical-meristem-associated carboxy-terminal domain protein;(source:Araport11)
chr3	9110963	9112020	PruarS.3G150500	AT2G13770	nuclease;(source:Araport11)
chr3	9120802	9122166	PruarS.3G150600	AT2G42690	alpha/beta-Hydrolases superfamily protein;(source:Araport11)
chr3	9124495	9124920	PruarS.3G150700	AT3G52450	Encodes a cytoplasmically localized U-box domain E3 ubiquitin ligase protein that is involved in the response to water stress and acts as a negative regulator of PAMP-triggered immunity.
chr3	9125012	9125374	PruarS.3G150800	AT1G30210	TCP family protein involved in heterochronic regulation of leaf differentiation. Represses photomorphogenic growth in miR319-dependent manner. Together with TCP4, 2, 3 and 10 enhances hypocotyl cell elongation by directly activating YUC5.
chr3	9136250	9136729	PruarS.3G150900	AT1G21270	cytoplasmic serine/threonine protein kinase induced by salicylic acid. mutant plants exhibit a loss of cell expansion and dependence on sugars and salts for seedling growth, affecting the expression and activity of vacuolar invertase.
chr3	9138117	9142880	PruarS.3G151000	AT2G42680	One of three genes in A. thaliana encoding multiprotein bridging factor 1, a highly conserved transcriptional coactivator. May serve as a bridging factor between a bZIP factor and TBP. Its expression is developmentally regulated. The mRNA is cell-to-cell mobile.
chr3	9147264	9148082	PruarS.3G151100	AT4G23160	Encodes a cysteine-rich receptor-like protein kinase.
chr3	9150112	9150474	PruarS.3G151200	AT1G21280	Copia-like polyprotein/retrotransposon;(source:Araport11)
chr3	9155283	9161562	PruarS.3G151300	AT2G42670	Plant Cysteine Oxidase (PCO). Involved in controlling the stability of Group VII ethylene response factors (ERF-VIIs) via N-Arg/degron pathway through catalyzing the oxidation of their N-Cys for subsequent Arginyl-tRNA--protein transferase 1 (ATE1) mediated arginine installation.
chr3	9169267	9173163	PruarS.3G151400	ATMG00860	DNA/RNA polymerases superfamily protein;(source:Araport11)
chr3	9173288	9175033	PruarS.3G151500	ATMG00750	GAG/POL/ENV polyprotein;(source:Araport11)
chr3	9175664	9179137	PruarS.3G151600	AT1G52080	actin binding protein family;(source:Araport11)
chr3	9180087	9188416	PruarS.3G151700	AT2G38300	Transcription factor involved in wax biosynthesis; together with MYS2 acts upstream of the DEWAX-SPL9 module, thus regulating CER1 expression; regulates the diurnal expression pattern of DEWAX.
chr3	9189060	9191338	PruarS.3G151800	AT4G22970	Encodes a separase (ESP), homologous to human and mouse separase protein. Separase is a capase family protease required for the release of sister chromatid cohesion during meiosis and mitosis. Arabidopsis separase contains a predicted 2Fe2S-ferredoxin domain that is not present in the proteins of other organisms. Also contains a putative EF-hand calcium binding domain. Mutant seeds exhibited embr…
chr3	9194492	9195658	PruarS.3G151900	AT1G15060	alpha/beta hydrolase family protein;(source:Araport11)
chr3	11603121	11606583	PruarS.3G196600	AT4G23160	Encodes a cysteine-rich receptor-like protein kinase.
chr3	11608890	11609780	PruarS.3G196700	AT4G11250	AGAMOUS-like 52;(source:Araport11)
chr3	11609823	11610907	PruarS.3G196800	AT2G34680	isolated from differential screening of a cDNA library from auxin-treated root culture. sequence does not show homology to any known proteins and is predicted to be extracellular.
chr3	11616679	11617047	PruarS.3G196900	AT2G07678	hypothetical protein;(source:Araport11)
chr3	11617241	11617708	PruarS.3G197000	AT5G24260	prolyl oligopeptidase family protein;(source:Araport11)
chr3	11629618	11631027	PruarS.3G197100	AT3G50160	transmembrane protein, putative (DUF247);(source:Araport11)
chr3	11634055	11636509	PruarS.3G197200	AT2G04865	Encodes a nuclear localized aminotransferase-like protein containing a plant mobile domain.The mRNA is cell-to-cell mobile.
chr3	11637376	11639795	PruarS.3G197300	AT5G58320	Encodes a member of the NET superfamily of proteins that potentially couples different membranes to the actin cytoskeleton in plant cells. It colocalizes with filamentous actin and is localized to the tonoplast membrane. It is expressed in the epidermis of the root meristem and the early expansion zone.
chr3	11640577	11641044	PruarS.3G197400	AT1G64260	MuDR family transposase;(source:Araport11)
chr3	11641114	11643059	PruarS.3G197500	AT1G64260	MuDR family transposase;(source:Araport11)
chr3	11655392	11656523	PruarS.3G197600	AT5G53430	Homology Subgroup III; Orthology Group 2 - A putative histone methyltransferase (predicted to methylate H3K4) related to the Drosophila trithorax group proteins TRX and TRR and the yeast gene SET1. A plant line expressing an RNAi construct directed against this gene has reduced agrobacterium-mediated tumor formation.
chr3	11658072	11665613	PruarS.3G197700	AT2G41060	Encodes one of three UBA2 genes in Arabidopsis. It is involved in the regulation of programmed cell death.
chr3	11665996	11666726	PruarS.3G197800	AT5G26960	Galactose oxidase/kelch repeat superfamily protein;(source:Araport11)
chr3	11667133	11667878	PruarS.3G197900	AT1G60620	RNA polymerase I subunit 43;(source:Araport11)
chr3	11680626	11685280	PruarS.3G198000	AT4G27190	NB-ARC domain-containing disease resistance protein;(source:Araport11)
chr3	11686092	11688470	PruarS.3G198100	AT2G19130	S-locus lectin protein kinase family protein;(source:Araport11)
chr3	11689623	11691671	PruarS.3G198200	AT2G19130	S-locus lectin protein kinase family protein;(source:Araport11)
chr3	11695348	11696254	PruarS.3G198300	AT3G11402	Cysteine/Histidine-rich C1 domain family protein;(source:Araport11)
chr3	12797792	12800253	PruarS.3G220900	AT5G45430	Derives_from AT5G45430;(source:Araport11)
chr3	12803600	12806680	PruarS.3G221000	AT4G03430	Encodes a nuclear protein similar to the human U5 small ribonucleoprotein-associated 102-kD protein and to the yeast pre-mRNA splicing factors Prp1p and Prp6p. STA1 expression is upregulated by cold stress, and the sta1-1 mutant is defective in the splicing of the cold-induced COR15A gene. Luciferase imaging was used to isolate a recessive mutant, sta1-1, with enhanced stability of the normally u…
chr3	12806818	12808569	PruarS.3G221100	AT2G42060	Cysteine/Histidine-rich C1 domain family protein;(source:Araport11)
chr3	12813589	12815130	PruarS.3G221200	AT3G24490	Alcohol dehydrogenase transcription factor Myb/SANT-like family protein;(source:Araport11)
chr3	12819349	12820734	PruarS.3G221300	AT2G20880	Encodes ERF53, a drought-induced transcription factor. Belongs to the AP2/ERF superfamily, and has a highly conserved AP2 domain. Regulates drought-responsive gene expressions by binding to the GCC box and/or dehydration-responsive element (DRE) in the promoter of downstream genes. Overexpression of AtERF53 driven by the CaMV35S promoter resulted in an unstable drought-tolerant phenotype in T2 tr…
chr3	12830609	12831623	PruarS.3G221400	AT1G67090	Encodes a member of the Rubisco small subunit (RBCS) multigene family: RBCS1A (At1g67090), RBCS1B (At5g38430), RBCS2B (At5g38420), and RBCS3B (At5g38410). Functions to yield sufficient Rubisco content for leaf photosynthetic capacity.
chr3	12833895	12839311	PruarS.3G221500	AT4G22050	Eukaryotic aspartyl protease family protein;(source:Araport11)
chr3	12839425	12840495	PruarS.3G221600	AT3G01410	Polynucleotidyl transferase, ribonuclease H-like superfamily protein;(source:Araport11)
chr3	12846570	12851618	PruarS.3G221700	AT5G16110	hypothetical protein;(source:Araport11)
chr3	12860710	12861015	PruarS.3G221800	AT2G35650	a member of Glycosyltransferase- Family 2 and encodes a beta-mannan synthase based on in vitro enzyme assays from heterologously expressed protein. Mutants exhibit defects in pollen tube growth and embryo development. The defective embryonic development was associated with reduced proliferation and failed cellularization of the endosperm.
chr3	12868209	12873338	PruarS.3G221900	AT5G16120	alpha/beta-Hydrolases superfamily protein;(source:Araport11)
chr3	12875007	12877133	PruarS.3G222000	AT1G67080	Encodes a protein involved in the photoprotection of PSII. An aba4-1 mutant completely lacks neoxanthin,a component of the chromophore of the peripheral antenna system in PSII. ABA4 is required for neoxanthin biosynthesis, an intermediary step in abscisic acid biosynthesis, but no catalytic activity has been detected for the ABA4 protein.
chr3	12888925	12894011	PruarS.3G222100	AT5G38360	alpha/beta-Hydrolases superfamily protein;(source:Araport11)
chr3	12895911	12899969	PruarS.3G222200	AT2G19893	Encodes a defensin-like (DEFL) family protein.
chr4	10398503	10400543	PruarS.4G194900
chr4	10404507	10410333	PruarS.4G195000	AT3G47570	Leucine-rich repeat protein kinase family protein;(source:Araport11)
chr4	10410405	10412857	PruarS.4G195100	AT3G47570	Leucine-rich repeat protein kinase family protein;(source:Araport11)
chr4	10415184	10417015	PruarS.4G195200	AT3G15870	Fatty acid desaturase family protein;(source:Araport11)
chr4	10417979	10423840	PruarS.4G195300	AT3G14840	Encodes LRR-RLK protein that is localized to the plasma membrane and is involved in regulation of plant innate immunity to microbes. LIK1 is phosphorylated by CERK1, a kinase involved in chitin perception. The mRNA is cell-to-cell mobile.
chr4	10424680	10428621	PruarS.4G195400	AT4G23160	Encodes a cysteine-rich receptor-like protein kinase.
chr4	10440582	10441102	PruarS.4G195500	AT3G14840	Encodes LRR-RLK protein that is localized to the plasma membrane and is involved in regulation of plant innate immunity to microbes. LIK1 is phosphorylated by CERK1, a kinase involved in chitin perception. The mRNA is cell-to-cell mobile.
chr4	10442381	10456863	PruarS.4G195600	AT3G14840	Encodes LRR-RLK protein that is localized to the plasma membrane and is involved in regulation of plant innate immunity to microbes. LIK1 is phosphorylated by CERK1, a kinase involved in chitin perception. The mRNA is cell-to-cell mobile.
chr4	10461442	10467044	PruarS.4G195700	AT3G14840	Encodes LRR-RLK protein that is localized to the plasma membrane and is involved in regulation of plant innate immunity to microbes. LIK1 is phosphorylated by CERK1, a kinase involved in chitin perception. The mRNA is cell-to-cell mobile.
chr4	10474833	10483916	PruarS.4G195800	AT3G14840	Encodes LRR-RLK protein that is localized to the plasma membrane and is involved in regulation of plant innate immunity to microbes. LIK1 is phosphorylated by CERK1, a kinase involved in chitin perception. The mRNA is cell-to-cell mobile.
chr4	10491574	10500195	PruarS.4G195900	AT1G53430	Probable LRR receptor-like ser/thr-protein kinase; Commonly-enriched candidate LPS-interacting PM-associated proteins for both LPS chemotypes subsequent to the polymyxin B affinity chromatography strategy.
chr4	13106737	13110794	PruarS.4G238700	AT5G23960	Encodes a sesquiterpene synthase involved in generating all of the group A sesquiterpenes found in the Arabidopsis floral volatile blend. Strongly expressed in the stigma.
chr4	13114197	13115570	PruarS.4G238800	AT2G13770	nuclease;(source:Araport11)
chr4	13115916	13116374	PruarS.4G238900	AT3G57060	Similar to mamalian condensin. Mutants have reduced fertility.
chr4	13123492	13127991	PruarS.4G239000
chr4	13128756	13137564	PruarS.4G239100	AT5G54260	DNA repair and meiotic recombination protein, component of MRE11 complex with RAD50 and NBS1
chr4	13149811	13154934	PruarS.4G239200	AT5G54250	member of Cyclic nucleotide gated channel family, downstream component of the signaling pathways leading to HR resistance. mutant plants exhibit gene-for-gene disease resistance against avirulent Pseudomonas syringae despite the near-complete absence of the hypersensitive response (HR). Salicylic acid accumulation in dnd2 mutants is completely PAD4-independent.
chr4	13155619	13156121	PruarS.4G239300	AT4G27360	Dynein light chain type 1 family protein;(source:Araport11)
chr4	13157690	13159925	PruarS.4G239400	AT2G20540	Encodes a pentatricopeptide repeat protein (PPR) protein involved in mitochondrial mRNA editing.
chr4	13160119	13164920	PruarS.4G239500	AT5G54240	membrane lipoprotein lipid attachment site-like protein, putative (DUF1223);(source:Araport11)
chr4	13165823	13167618	PruarS.4G239600	AT4G21450	PapD-like superfamily protein;(source:Araport11)
chr4	13176275	13182631	PruarS.4G239700	AT4G10265	Member of the wound-induced polypeptide (WIP) family.
chr4	13185115	13190111	PruarS.4G239800	AT2G20900	diacylglycerol kinase 5;(source:Araport11)
chr4	17099636	17107655	PruarS.4G308200	AT5G23960	Encodes a sesquiterpene synthase involved in generating all of the group A sesquiterpenes found in the Arabidopsis floral volatile blend. Strongly expressed in the stigma.
chr4	17115847	17117918	PruarS.4G308300	AT4G23160	Encodes a cysteine-rich receptor-like protein kinase.
chr4	17123773	17124195	PruarS.4G308400	AT3G26300	putative cytochrome P450
chr4	17124957	17128605	PruarS.4G308500	AT4G23160	Encodes a cysteine-rich receptor-like protein kinase.
chr4	17128719	17131048	PruarS.4G308600	AT1G48720	Copia-like polyprotein/retrotransposon;(source:Araport11)
chr4	17131129	17131743	PruarS.4G308700	AT3G26320	putative cytochrome P450
chr4	17144291	17145894	PruarS.4G308800	ATMG00810	DNA/RNA polymerases superfamily protein;(source:Araport11)
chr4	17145956	17148005	PruarS.4G308900	AT1G48720	Copia-like polyprotein/retrotransposon;(source:Araport11)
chr4	17153669	17155418	PruarS.4G309000	AT4G31170	Protein kinase superfamily protein;(source:Araport11)
chr4	17163625	17166397	PruarS.4G309100	ATMG00860	DNA/RNA polymerases superfamily protein;(source:Araport11)
chr4	17179122	17179562	PruarS.4G309200	AT2G02560	Arabidopsis thaliana homolog of human CAND1 (cullin-associated and neddylation-dissociated). Putative similarity to TBP-interacting protein TIP120. Ubiquitously expressed in plant tissues throughout development. T-DNA insertion mutant plants were completely sterile and resistant to sirtinol and auxin, but not to gibberellins or brassinolide. Displayed developmental phenotypes similar to those of …
chr4	17181025	17182033	PruarS.4G309300	ATMG00860	DNA/RNA polymerases superfamily protein;(source:Araport11)
chr4	17182535	17183602	PruarS.4G309400	AT3G29765	General transcription factor 2-related zinc finger protein;(source:Araport11)
chr4	17183822	17184676	PruarS.4G309500	AT1G19260	Encodes a ceramide synthase that uses very-long- chain fatty acyl-CoA and trihydroxy LCB substrates.
chr4	17186671	17187120	PruarS.4G309600	AT3G44400	Disease resistance protein (TIR-NBS-LRR class) family;(source:Araport11)
chr4	17187803	17190032	PruarS.4G309700	AT5G25120	putative cytochrome P450 The mRNA is cell-to-cell mobile.
chr4	17194432	17196088	PruarS.4G309800	AT5G25120	putative cytochrome P450 The mRNA is cell-to-cell mobile.
chr4	17197023	17198210	PruarS.4G309900	AT3G13110	Encodes a mitochondrial serine O-acetyltransferase involved in sulfur assimilation and cysteine biosynthesis. Expressed in the vascular system.
chr4	21004060	21009224	PruarS.4G381000	AT1G21280	Copia-like polyprotein/retrotransposon;(source:Araport11)
chr4	21009523	21010523	PruarS.4G381100	AT4G23160	Encodes a cysteine-rich receptor-like protein kinase.
chr4	21011454	21011912	PruarS.4G381200	AT3G53840	Protein kinase superfamily protein;(source:Araport11)
chr4	21012019	21013062	PruarS.4G381300	AT1G13110	member of CYP71B The mRNA is cell-to-cell mobile.
chr4	21013263	21013754	PruarS.4G381400	AT5G19840	2-oxoglutarate (2OG) and Fe(II)-dependent oxygenase superfamily protein;(source:Araport11)
chr4	21013890	21018431	PruarS.4G381500	AT3G01410	Polynucleotidyl transferase, ribonuclease H-like superfamily protein;(source:Araport11)
chr4	21018932	21019329	PruarS.4G381600	AT5G44700	Encodes GASSHO2 (GSO2), a putative leucine-rich repeat transmembrane-type receptor kinase. GSO2 and a homolog GSO1 (At4g20140) are required for the formation of a normal epidermal surface during embryogenesis.
chr4	21019667	21020348	PruarS.4G381700	AT3G14660	putative cytochrome P450.The mRNA is cell-to-cell mobile.
chr4	21020462	21022246	PruarS.4G381800	AT4G23160	Encodes a cysteine-rich receptor-like protein kinase.
chr4	21028088	21037508	PruarS.4G381900	AT5G19420	Member of PRAF/RLD family of proteins. Functions in asymmetric cell division during stomatal development via polar localization of BASL mediated by GN pathway.
chr4	21038743	21044415	PruarS.4G382000	AT5G27110	Tetratricopeptide repeat (TPR)-like superfamily protein;(source:Araport11)
chr4	21060211	21065686	PruarS.4G382100	ATMG00750	GAG/POL/ENV polyprotein;(source:Araport11)
chr4	21072639	21074098	PruarS.4G382200	AT5G49680	Conserved among eukaryotes, similar to Arabidopsis SABRE. The phenotype of the kip/sab double mutant suggests related functions for both genes, however, the KIP protein is mostly required for tip-growth. Predicted to be targeted to the secretory pathway. mRNA was detected in all organs, with most abundance in pollen and roots.
chr4	21076256	21078077	PruarS.4G382300	AT1G42190	GAG/POL/ENV polyprotein;(source:Araport11)
chr4	21078114	21079285	PruarS.4G382400	ATMG00860	DNA/RNA polymerases superfamily protein;(source:Araport11)
chr4	21085128	21086479	PruarS.4G382500	AT4G23160	Encodes a cysteine-rich receptor-like protein kinase.
chr4	21086660	21087151	PruarS.4G382600	ATMG00710	Polynucleotidyl transferase, ribonuclease H-like superfamily protein;(source:Araport11)
chr4	21087894	21089408	PruarS.4G382700	AT5G53670	transmembrane protein;(source:Araport11)
chr4	21091725	21094110	PruarS.4G382800	AT5G62165	Encodes a MADS box transcription factor. Expressed in quiescent center. Involved in floral transition.
chr4	21097937	21098844	PruarS.4G382900	AT2G15000	caspase-6 protein;(source:Araport11)
chr4	21099963	21102653	PruarS.4G383000	AT3G51550	Encodes a synergid-expressed, plasma-membrane localized receptor-like kinase that accumulates asymetrically in the synergid membrnane at the filiform apparatus and mediates male-female gametophyte interactions during pollen tube reception. Also involved in powdery mildew infection. Mutants show faster root elongation under dim light, the protein is required for intracellular accumulation of AHA2 …
chr4	21596778	21602473	PruarS.4G390600	AT5G08430	SWIB/MDM2 and Plus-3 and GYF domain-containing protein;(source:Araport11)
chr4	21602719	21603291	PruarS.4G390700	AT5G08480	VQ motif-containing protein;(source:Araport11)
chr4	21605929	21610472	PruarS.4G390800	AT3G07930	Encodes a DNA glycosylase that improves tolerance to genotoxic stress. The splice form MBD4L.4 is preferentially localized in the nucleolus.
chr4	21612655	21613362	PruarS.4G390900	AT1G47640	seven transmembrane domain protein;(source:Araport11)
chr4	21613420	21614184	PruarS.4G391000	AT1G40129	hypothetical protein;(source:Araport11)
chr4	21614249	21614749	PruarS.4G391100	AT1G05385	Encodes a Psb27 homolog involved in photosystem II biogenesis.
chr4	21614813	21615400	PruarS.4G391200
chr4	21615585	21622641	PruarS.4G391300	AT4G23160	Encodes a cysteine-rich receptor-like protein kinase.
chr4	21623234	21626742	PruarS.4G391400	AT4G23160	Encodes a cysteine-rich receptor-like protein kinase.
chr4	21626809	21628776	PruarS.4G391500	ATMG00710	Polynucleotidyl transferase, ribonuclease H-like superfamily protein;(source:Araport11)
chr4	21642438	21644480	PruarS.4G391600	AT4G00100	Encodes a cytoplasmic ribosomal protein S13 homologue involved in early leaf development The mRNA is cell-to-cell mobile.
chr4	21650586	21653813	PruarS.4G391700	AT4G16050	Aminotransferase-like, plant mobile domain family protein;(source:Araport11)
chr4	21657045	21659767	PruarS.4G391800	AT1G64260	MuDR family transposase;(source:Araport11)
chr4	21661351	21663653	PruarS.4G391900	AT5G59230	BTE1 target gene.
chr4	21663691	21664559	PruarS.4G392000	AT4G08870	Encodes one of the two arginase in the genome. Gene expression is enhanced by methyl jasmonate treatment. It is involved in the defense response to B.cinerea.
chr4	21664812	21665892	PruarS.4G392100	AT2G07705	hypothetical protein;(source:Araport11)
chr4	21666300	21667709	PruarS.4G392200	AT1G24090	RNase H family protein;(source:Araport11)
chr4	21667872	21668814	PruarS.4G392300	ATMG00750	GAG/POL/ENV polyprotein;(source:Araport11)
chr4	21669230	21674034	PruarS.4G392400	AT1G32120	serine/threonine-protein phosphatase 7 long form-like protein;(source:Araport11)
chr4	21678491	21688113	PruarS.4G392500	AT5G08500	Transmembrane CLPTM1 family protein;(source:Araport11)
chr4	21692442	21696923	PruarS.4G392600	AT5G44800	Interacts with transcription factors involved in floral meristem identity and affects the expression of key floral regulators. Affects H3K27me3 and H3K4me3 levels at a subset of loci in the genome.
chr4	21697083	21697388	PruarS.4G392700	AT2G19630	F-box and associated interaction domains-containing protein;(source:Araport11)
chr4	21715012	21720658	PruarS.4G392800	AT4G24290	MACPF protein which promotes pathogen resistance by activating SA signaling. Induces programmed cell death, bacterial pathogen resistance, and necrotrophic fungal pathogen sensitivity by activating the biosynthesis of tryptophan-derived indole glucosinolates and the salicylic acid signaling pathway dependent on the activity of enhanced disease susceptibility 1 (EDS1).
chr4	21723533	21725848	PruarS.4G392900	AT3G48240	Octicosapeptide/Phox/Bem1p family protein;(source:Araport11)
chr4	21726413	21729047	PruarS.4G393000	AT3G28770	transmembrane protein, putative (DUF1216);(source:Araport11)
chr4	21732023	21736125	PruarS.4G393100	AT1G64260	MuDR family transposase;(source:Araport11)
chr4	21739085	21750838	PruarS.4G393200	AT1G34320	Ikzf5 (DUF668);(source:Araport11)
chr4	21752472	21757818	PruarS.4G393300	ATMG00860	DNA/RNA polymerases superfamily protein;(source:Araport11)
chr4	21761436	21763718	PruarS.4G393400	AT3G42170	transposase-like gene with conserved domains from the family of hAT transposases that includes hobo from Drosophila melanogaster, Activator (Ac) from maize, and Tam3 from snapdragon but lacks several amino acids known to be essential for Ac transposition5. The DAYSLEEPER gene lacks 8 bp duplications and TIRs (a common feature of transcriptionally silent hAT transposases), however, DAYSLEEPER expr…
chr4	21765959	21766594	PruarS.4G393500	AT2G15420	myosin heavy chain-like protein;(source:Araport11)
chr4	21766850	21767795	PruarS.4G393600	AT5G16900	Leucine-rich repeat protein kinase family protein;(source:Araport11)
chr4	21768065	21768766	PruarS.4G393700	AT1G24090	RNase H family protein;(source:Araport11)
chr4	21769030	21771261	PruarS.4G393800	AT3G24310	MYB domain transcriptional activator protein, induced by ABA.
chr4	21771319	21772210	PruarS.4G393900	AT3G47930	L-Galactono-1,4-lactone dehydrogenase, catalyzes the final step of ascorbate biosynthesis.
chr4	21772823	21776061	PruarS.4G394000	AT3G12380	Encodes a gene similar to actin-related proteins in other organisms. Member of nuclear ARP gene family.
chr4	21776473	21778650	PruarS.4G394100	AT4G36400	Encodes a (D)-2-hydroxyglutarate dehydrogenase.
chr4	21781760	21783420	PruarS.4G394200	AT5G49945	hypothetical protein (DUF1682);(source:Araport11)
chr4	21788435	21789076	PruarS.4G394300	AT3G07100	Encodes SEC24a/ERMO2. Required for endoplasmic reticulum (ER) morphology. Has epistatic interactions with AT1G55350, AT3G59420, and AT3G10525.
chr4	21793075	21793962	PruarS.4G394400	AT4G23160	Encodes a cysteine-rich receptor-like protein kinase.
chr4	21797294	21804675	PruarS.4G394500	AT5G63710	Leucine-rich repeat protein kinase family protein;(source:Araport11)
chr4	22006200	22012847	PruarS.4G400600	AT5G20580	TMEM192 family protein;(source:Araport11)
chr4	22016449	22017553	PruarS.4G400700	AT2G27060	Leucine-rich repeat protein kinase family protein;(source:Araport11)
chr4	22018012	22023679	PruarS.4G400800	AT1G11410	S-locus lectin protein kinase family protein;(source:Araport11)
chr4	22025719	22027697	PruarS.4G400900	AT4G15090	Encodes a nuclear localized protein involved in far red light response signaling. Loss of function mutants are defective in far red light responses. For example:prevents leaf senescence under high ratio of red/far-red light conditions.Interacts with homologous gene FHY3.
chr4	22029752	22030078	PruarS.4G401000	AT2G41690	member of Heat Stress Transcription Factor (Hsf) family
chr4	22031109	22034532	PruarS.4G401100	AT2G35280	F-box family protein;(source:Araport11)
chr4	22034545	22035265	PruarS.4G401200	AT2G07240	cysteine-type peptidase;(source:Araport11)
chr4	22035424	22036115	PruarS.4G401300	AT3G16810	Encodes a member of the Arabidopsis Pumilio (APUM) proteins containing PUF domain (eight repeats of approximately 36 amino acids each). PUF proteins regulate both mRNA stability and translation through sequence-specific binding to the 3' UTR of target mRNA transcripts.
chr4	22036821	22038688	PruarS.4G401400	AT1G31150	K-box region protein (DUF1985);(source:Araport11)
chr4	22042353	22045570	PruarS.4G401500	AT3G04820	Enzyme for the pseudouridine (&#936;) to uridine (U) conversion.
chr4	22055774	22057109	PruarS.4G401600	AT3G30370	MuDR family transposase;(source:Araport11)
chr4	22057364	22058782	PruarS.4G401700	AT1G64260	MuDR family transposase;(source:Araport11)
chr4	22064208	22066250	PruarS.4G401800	ATMG00860	DNA/RNA polymerases superfamily protein;(source:Araport11)
chr4	22066536	22067581	PruarS.4G401900	AT2G29870	Aquaporin-like superfamily protein;(source:Araport11)
chr4	22069037	22070398	PruarS.4G402000	AT3G21000	Gag-Pol-related retrotransposon family protein;(source:Araport11)
chr4	22070578	22072632	PruarS.4G402100	AT4G23160	Encodes a cysteine-rich receptor-like protein kinase.
chr4	22078750	22080160	PruarS.4G402200	AT1G09220	Pentatricopeptide repeat (PPR) superfamily protein;(source:Araport11)
chr4	22085665	22086627	PruarS.4G402300	AT1G21280	Copia-like polyprotein/retrotransposon;(source:Araport11)
chr4	22086762	22089805	PruarS.4G402400	AT4G23160	Encodes a cysteine-rich receptor-like protein kinase.
chr4	22092843	22100136	PruarS.4G402500	AT1G56450	20S proteasome beta subunit PBG1 (PBG1) mRNA, complete cds
chr4	24399636	24400520	PruarS.4G448400	AT3G01410	Polynucleotidyl transferase, ribonuclease H-like superfamily protein;(source:Araport11)
chr4	24402864	24405302	PruarS.4G448500	AT1G64260	MuDR family transposase;(source:Araport11)
chr4	24406349	24411232	PruarS.4G448600
chr4	24412688	24423914	PruarS.4G448700	AT1G10930	DNA helicase involved in the maintenance of genome stability by modulation of the DNA damage response and suppression of homologous recombination.
chr4	24428690	24432650	PruarS.4G448800	AT4G33440	Putative membrane-bound polygalacturonase from clade F carrying probable hydrophobic transmembrane regions and N-terminal cytoplasmic tail with 3 or more amino acid residues.
chr4	24432811	24433547	PruarS.4G448900	AT5G64040	Encodes the only subunit of photosystem I located entirely in the thylakoid lumen. May be involved in the interaction between plastocyanin and the photosystem I complex. Phosphorylation of this protein is dependent on calcium.
chr4	24454644	24456442	PruarS.4G449000	AT4G23160	Encodes a cysteine-rich receptor-like protein kinase.
chr4	24461743	24462207	PruarS.4G449100	AT4G16890	Encodes a Toll Interleukin1 receptor-nucleotide binding-Leu- rich repeat-type resistance gene (TIR-NB-LRR-type) involved in the salicylic acid-dependent defense response pathway. Mutant plants constitutively express pathogenesis-related (PR) genes and are pathogen resistant. Resistance signaling in snc1 requires EDS1, MOS3 and PAD4.
chr4	24462265	24462996	PruarS.4G449200	AT3G43920	Encodes a ribonuclease III family protein that is required for endogenous RDR2-dependent siRNA (but not miRNA) formation.
chr4	24464181	24464597	PruarS.4G449300	AT2G23460	encodes a novel G-alpha protein that shares similarity to plant, yeast, and animal G-alpha proteins at the C-terminus. It contains an N-terminus that is as large as the C-terminus, is a member of a small family, and is expressed in all tissues examined, including roots, leaves, stems, flowers, and fruits.
chr4	24472156	24473019	PruarS.4G449400	AT4G13266	PGG domain containing transmembrane protein.Functions in the stigma to prevent interspecies pollen from forming pollen tubes.
chr4	24480083	24484065	PruarS.4G449500	AT1G40087	Plant transposase (Ptta/En/Spm family);(source:Araport11)
chr4	24486557	24489903	PruarS.4G449600	AT1G23440	Peptidase C15, pyroglutamyl peptidase I-like protein;(source:Araport11)
chr4	24493036	24494073	PruarS.4G449700	AT1G24380	no-apical-meristem-associated carboxy-terminal domain protein;(source:Araport11)
chr4	24498258	24499577	PruarS.4G449800	AT4G38180	FAR1-related sequence 5;(source:Araport11)
chr4	24499682	24500580	PruarS.4G449900	AT4G38180	FAR1-related sequence 5;(source:Araport11)
chr5	3399884	3406101	PruarS.5G051600	AT4G17140	pleckstrin homology (PH) domain-containing protein;(source:Araport11)
chr5	3407164	3410477	PruarS.5G051700	AT4G17100	poly(U)-specific endoribonuclease-B protein;(source:Araport11)
chr5	3435804	3438291	PruarS.5G051800	AT4G17090	Encodes a beta-amylase targeted to the chloroplast. Transgenic BMY8 RNAi lines fail to accumulate maltose during cold shock suggesting that maltose accumulation coincides with BMY8 expression. Apart from maltose, the sugar content of the RNAi lines were similar to wildtype (glucose and sucrose unaffected).BAM3 activity declines 2 and 4 days after start of cold stress despite an increase in transc…
chr5	3443040	3446524	PruarS.5G051900	AT1G69730	Wall-associated kinase family protein;(source:Araport11)
chr5	3448915	3452028	PruarS.5G052000	AT1G79670	Encodes a receptor-like kinase that does not contain an extracellular leucine-rich repeat domain. A novel type of dominant disease-resistance protein that confers resistance to a broad spectrum of Fusarium races.
chr5	3458915	3460832	PruarS.5G052100	AT1G16130	Encodes a WAK-like receptor-like kinase with a cytoplasmic Ser/Thr protein kinase domain and an extracellular domain with EGF-like repeats.
chr5	3460893	3461839	PruarS.5G052200	AT4G23160	Encodes a cysteine-rich receptor-like protein kinase.
chr5	3462251	3465103	PruarS.5G052300	ATMG00710	Polynucleotidyl transferase, ribonuclease H-like superfamily protein;(source:Araport11)
chr5	3465605	3466420	PruarS.5G052400	AT4G37210	Encodes a predominantly nuclear histone chaperone that promotes [H3-H4]2 tetrasome formation and does not promote disassembly of in vitro preassembled tetrasomes.
chr5	3467028	3471304	PruarS.5G052500	AT1G69730	Wall-associated kinase family protein;(source:Araport11)
chr5	3473677	3474465	PruarS.5G052600	AT1G16130	Encodes a WAK-like receptor-like kinase with a cytoplasmic Ser/Thr protein kinase domain and an extracellular domain with EGF-like repeats.
chr5	3476151	3476510	PruarS.5G052700	AT1G79670	Encodes a receptor-like kinase that does not contain an extracellular leucine-rich repeat domain. A novel type of dominant disease-resistance protein that confers resistance to a broad spectrum of Fusarium races.
chr5	3478634	3479305	PruarS.5G052800	AT1G21280	Copia-like polyprotein/retrotransposon;(source:Araport11)
chr5	3481084	3481683	PruarS.5G052900	AT4G23160	Encodes a cysteine-rich receptor-like protein kinase.
chr5	3482426	3482749	PruarS.5G053000	AT4G23160	Encodes a cysteine-rich receptor-like protein kinase.
chr5	3483987	3485359	PruarS.5G053100	AT2G34930	disease resistance family protein / LRR family protein;(source:Araport11)
chr5	3491288	3491854	PruarS.5G053200	AT2G18790	Red/far-red photoreceptor involved in the regulation of de-etiolation. Exists in two inter-convertible forms: Pr and Pfr (active). Involved in the light-promotion of seed germination and in the shade avoidance response. Promotes seedling etiolation in both the presence and absence of phytochrome A. Overexpression results in etiolation under far-red light. Accumulates in the nucleus after exposure…
chr5	3494286	3498224	PruarS.5G053300	AT5G47070	Encodes a member of the RLCK VII-4 subfamily of receptor-like cytoplasmic kinases that has been shown to phosphorylate MAPKKK5 Ser-599 and MEKK1 Ser-603, both players in PRR-mediated resistance to bacterial and fungal pathogens.
chr6	2700752	2710181	PruarS.6G047100	AT1G55610	mutant has Altered vascular cell differentiation; LRR Receptor Kinase
chr6	2715241	2716083	PruarS.6G047200	AT3G01410	Polynucleotidyl transferase, ribonuclease H-like superfamily protein;(source:Araport11)
chr6	2716258	2717094	PruarS.6G047300	ATMG00750	GAG/POL/ENV polyprotein;(source:Araport11)
chr6	2718394	2720839	PruarS.6G047400	AT3G04980	DNAJ heat shock N-terminal domain-containing protein;(source:Araport11)
chr6	2720980	2721378	PruarS.6G047500	AT1G31540	Disease resistance protein (TIR-NBS-LRR class) family;(source:Araport11)
chr6	2722053	2723180	PruarS.6G047600	AT4G16050	Aminotransferase-like, plant mobile domain family protein;(source:Araport11)
chr6	2725459	2729866	PruarS.6G047700	AT5G56260	Ribonuclease E inhibitor RraA/Dimethylmenaquinone methyltransferase;(source:Araport11)
chr6	2730493	2732667	PruarS.6G047800	AT1G55590	RNI-like superfamily protein;(source:Araport11)
chr6	2733855	2734634	PruarS.6G047900	AT5G56260	Ribonuclease E inhibitor RraA/Dimethylmenaquinone methyltransferase;(source:Araport11)
chr6	2735243	2738547	PruarS.6G048000	AT5G56280	one of two genes encoding subunit 6 of COP9 signalosome complex. Protein contains a MPR1p and PAD1p N-terminal (MPN) domain at the N-terminal region and belongs to the Mov34 superfamily. Mutant and antisense expression result in a number of developmental defects and in ubiquitin/proteasome-mediated protein degradation.
chr6	2739971	2749633	PruarS.6G048100	AT5G56290	Encodes the peroxisomal targeting signal type 1 receptor that facilitates peroxisomal protein translocation. It recognizes proteins with the PTS1 consensus sequence (tripeptide SKL or a conserved variant) at the extreme C terminus. The protein has several domains, including C-terminal tetratricopeptide repeat motifs which act in binding the C-terminal "SKL" targeting signal. The mechanism of tran…
chr6	2754190	2755611	PruarS.6G048200	AT1G55580	Encodes a member of the GRAS family of putative transcriptional regulators. It is involved in the initiation of axillary meristems during both the vegetative and reproductive growth phases and functions upstream of REV and AXR1 in the regulation of shoot branching.
chr6	2761081	2766750	PruarS.6G048300	AT1G79630	Protein phosphatase 2C family protein;(source:Araport11)
chr6	2771305	2772958	PruarS.6G048400	AT5G10860	Encodes a single cystathionine beta-Synthase domain-containing protein. Modulates development by regulating the thioredoxin system.
chr6	2775080	2775841	PruarS.6G048500	AT3G29763	General transcription factor 2-related zinc finger protein;(source:Araport11)
chr6	2777409	2784441	PruarS.6G048600	AT4G10360	TRAM, LAG1 and CLN8 (TLC) lipid-sensing domain containing protein;(source:Araport11)
chr6	2784527	2786896	PruarS.6G048700	AT1G09575	Mitochondrial calcium channel.
chr6	2787624	2797298	PruarS.6G048800	AT1G60930	AtRECQ4B mutant showed no sensitivity to DNA damaging agents.Involved in homologous recombination.
chr6	2797977	2800172	PruarS.6G048900	AT5G58240	Encodes a Fhit protein. Has nucleoside phosphoramidase and adenylylsulfatase activities.
chr6	6609491	6619355	PruarS.6G116400	AT3G63270	A mutation in ANTAGONIST OF LHP1 1 (ALP1) suppresses the phenotype of lhp1 mutant plants. ALP1 interacts genetically with several PcG and trxG components and antagonizes PcG silencing. The interaction has a negative effect on polycomb-mediated gene repression since double mutant combinations of clf alp1 or lhp1 alp1 show supression of the clf and lhp1 single mutant phenotypes. ALP1 domestication …
chr6	6632403	6632997	PruarS.6G116500	AT1G24020	MLP-like protein 423;(source:Araport11)
chr6	6633577	6634168	PruarS.6G116600	AT1G24020	MLP-like protein 423;(source:Araport11)
chr6	6640632	6644088	PruarS.6G116700	AT5G60250	zinc finger (C3HC4-type RING finger) family protein;(source:Araport11)
chr6	6649055	6652901	PruarS.6G116800	AT5G02970	alpha/beta-Hydrolases superfamily protein;(source:Araport11)
chr6	6657149	6664910	PruarS.6G116900	AT1G07910	Encodes a tRNA ligase that resembles the yeast Trl1 RNA ligase in structure and function but very different in sequence. Like Trl1, AtRNL consists of two domains, an N-terminal ligase component and a C-terminal 5'-kinase/2',3'-cyclic phosphodiesterase (CPD) component that can function in tRNA splicing in vivo when expressed as separate polypeptides. Requires a 2'-PO4 end for tRNA splicing in vivo.
chr6	6673246	6674881	PruarS.6G117000	AT5G60335	Encodes the mitochondria-localized 3-hydroxyacyl-acyl carrier protein (ACP) dehydratase (mtHD) component of the mitochondrial fatty acid synthase (mtFAS) system. It catalyzes the third of the four iterative reactions that constitute the mtFAS cycle. Additionally, it supports the assembly of lipid A-like molecules and has an unexpected function in maintaining the morphology of chloroplastic starch…
chr6	6675822	6679355	PruarS.6G117100	AT5G60370	Similar to exonuclease yeast exonuclease Exo5p. Mutants show a variety of subtle morphological alterations that are distinct from as we as exacerbated in combination with EXOVL.
chr6	6680998	6681747	PruarS.6G117200	AT2G28490	RmlC-like cupins superfamily protein;(source:Araport11)
chr6	6682114	6683037	PruarS.6G117300	AT2G28490	RmlC-like cupins superfamily protein;(source:Araport11)
chr6	6683506	6686908	PruarS.6G117400	AT1G07960	Encodes a protein disulfide isomerase-like (PDIL) protein, a member of a multigene family within the thioredoxin (TRX) superfamily.
chr6	6687766	6689271	PruarS.6G117500	AT5G60390	Alpha subunit of the elongation factor-1 complex. Functions in catalytic delivery of aminoacyl tRNAs to the ribosome during protein synthesis.
chr6	6691340	6700074	PruarS.6G117600	AT1G31860	encodes a bifunctional protein that has phosphoribosyl-ATP pyrophosphohydrolase (PRA-PH) and phosphoribosyl-AMP cyclohydrolase (PRA-CH) activities.
chr6	15696420	15700572	PruarS.6G274500	AT4G23160	Encodes a cysteine-rich receptor-like protein kinase.
chr6	15701028	15701843	PruarS.6G274600	AT1G34070	Copia-like polyprotein/retrotransposon;(source:Araport11)
chr6	15707429	15710225	PruarS.6G274700	AT4G21410	Encodes a cysteine-rich receptor-like protein kinase.
chr6	15713111	15714181	PruarS.6G274800	AT4G00980	zinc knuckle (CCHC-type) family protein;(source:Araport11)
chr6	15720676	15723727	PruarS.6G274900	AT1G65740	ascorbic acid mannose pathway regulator (DUF295);(source:Araport11)
chr6	15723982	15725939	PruarS.6G275000	AT2G30810	Gibberellin-regulated family protein;(source:Araport11)
chr6	15727391	15729033	PruarS.6G275100	AT5G15210	Encodes ZFHD3, a member of the zinc finger homeodomain transcriptional factor family.
chr6	15729445	15730300	PruarS.6G275200	AT3G05430	Tudor/PWWP/MBT superfamily protein;(source:Araport11)
chr6	15731363	15732317	PruarS.6G275300	AT2G33680	The pentatricopeptide repeat protein required for root development and high temperature tolerance.
chr6	15732384	15733381	PruarS.6G275400	AT3G01410	Polynucleotidyl transferase, ribonuclease H-like superfamily protein;(source:Araport11)
chr6	15735528	15737328	PruarS.6G275500	AT4G23180	Encodes a receptor-like protein kinase. Naming convention from Chen et al 2003 (PMID 14756307)The mRNA is cell-to-cell mobile.
chr6	15740359	15743552	PruarS.6G275600	AT3G09510	Ribonuclease H-like superfamily protein;(source:Araport11)
chr6	15743749	15744300	PruarS.6G275700	AT5G05740	S2P-like putative metalloprotease, also contain transmembrane helices near their C-termini and many of them, five of seven, contain a conserved zinc-binding motif HEXXH. Homolog of EGY1. Each of the EGY1 and EGY-like proteins share two additional highly conserved motifs, the previously reported NPDG motif (aa 442?454 in EGY1, Rudner et al., 1999) and a newly defined GNLR motif (aa 171?179 in EGY1…
chr6	15744355	15745390	PruarS.6G275800	AT4G09490	Polynucleotidyl transferase, ribonuclease H-like superfamily protein;(source:Araport11)
chr6	15745463	15746476	PruarS.6G275900	ATMG00860	DNA/RNA polymerases superfamily protein;(source:Araport11)
chr6	15746581	15747342	PruarS.6G276000	AT1G17890	NAD(P)-binding Rossmann-fold superfamily protein;(source:Araport11)
chr6	15747385	15748102	PruarS.6G276100	AT1G53710	Calcineurin-like metallo-phosphoesterase superfamily protein;(source:Araport11)
chr6	15749223	15749768	PruarS.6G276200	AT3G44713	hypothetical protein;(source:Araport11)
chr6	15750614	15751345	PruarS.6G276300	AT5G53150	DnaJ heat shock amino-terminal domain protein;(source:Araport11)
chr6	15754933	15755961	PruarS.6G276400	AT4G12010	Leucine-rich repeat domain (NLR) receptor. Dominant negative alleles suppress catma3 autoimmunity. Co-regulates with WRKY19 basal levels of immunity to root-knot nematodes.
chr6	15756221	15757721	PruarS.6G276500	AT3G06540	Encodes a cytoplasmic Rab escort protein that preferentially binds the GDP-bound form of Rab and stimulates geranylgeranylation of various Rab GTPases in Arabidopsis extracts in vitro.
chr6	15761014	15762832	PruarS.6G276600	AT1G18490	2-aminoethanethiol dioxygenase, putative (DUF1637);(source:Araport11)
chr6	15765316	15769485	PruarS.6G276700	AT1G64260	MuDR family transposase;(source:Araport11)
chr6	15770444	15772490	PruarS.6G276800	AT1G11905	B-cell receptor-associated protein 31-like protein;(source:Araport11)
chr6	15778510	15781363	PruarS.6G276900	AT4G21410	Encodes a cysteine-rich receptor-like protein kinase.
chr6	15784780	15785796	PruarS.6G277000	AT4G38830	Encodes a cysteine-rich receptor-like protein kinase.
chr6	15796339	15799689	PruarS.6G277100	AT1G23440	Peptidase C15, pyroglutamyl peptidase I-like protein;(source:Araport11)
chr6	27500711	27503038	PruarS.6G497100	AT5G60900	Encodes a receptor-like protein kinase.
chr6	27514703	27517033	PruarS.6G497200	AT5G40530	S-adenosyl-L-methionine-dependent methyltransferases superfamily protein;(source:Araport11)
chr6	27521421	27521948	PruarS.6G497300	AT5G60900	Encodes a receptor-like protein kinase.
chr6	27525548	27527668	PruarS.6G497400	AT5G60900	Encodes a receptor-like protein kinase.
chr6	27533865	27535701	PruarS.6G497500	AT1G49170	hypothetical protein;(source:Araport11)
chr6	27542479	27544806	PruarS.6G497600	AT5G60900	Encodes a receptor-like protein kinase.
chr6	27546756	27550683	PruarS.6G497700
chr6	27552130	27554880	PruarS.6G497800	AT1G64260	MuDR family transposase;(source:Araport11)
chr6	27562615	27565507	PruarS.6G497900	AT5G28235	Ulp1 protease family protein;(source:Araport11)
chr6	27567031	27569503	PruarS.6G498000	AT3G15355	ubiquitin-conjugating enzyme 25;(source:Araport11)
chr6	27573242	27575230	PruarS.6G498100
chr6	27575263	27576912	PruarS.6G498200	AT2G34690	Gene product transports the glycolipid precursor sphingosine between membranes in vitro. Mutant constitutively expresses defense-related genes that accompany the hypersensitive response normally triggered by avirulent pathogens. The mRNA is cell-to-cell mobile.
chr6	27577022	27580513	PruarS.6G498300	ATMG00860	DNA/RNA polymerases superfamily protein;(source:Araport11)
chr6	27581038	27582606	PruarS.6G498400
chr6	27582667	27584225	PruarS.6G498500	AT1G32120	serine/threonine-protein phosphatase 7 long form-like protein;(source:Araport11)
chr6	27591800	27602613	PruarS.6G498600	AT5G60900	Encodes a receptor-like protein kinase.
chr6	27602873	27605420	PruarS.6G498700	ATMG00860	DNA/RNA polymerases superfamily protein;(source:Araport11)
chr6	27605490	27606570	PruarS.6G498800	AT3G29750	Eukaryotic aspartyl protease family protein;(source:Araport11)
chr6	27611385	27612218	PruarS.6G498900	AT4G38180	FAR1-related sequence 5;(source:Araport11)
chr6	27612300	27613711	PruarS.6G499000	AT4G15090	Encodes a nuclear localized protein involved in far red light response signaling. Loss of function mutants are defective in far red light responses. For example:prevents leaf senescence under high ratio of red/far-red light conditions.Interacts with homologous gene FHY3.
chr6	27614946	27615527	PruarS.6G499100	AT3G03730	Member of a family of proteins containing an F-box domain at the N-terminal region and three kelch repeats at the C-terminal region. Involved in BR signaling. Co-suppressed KIB1,2,3,4 lines have a dwarf phenotype and resemble BR receptor mutants.
chr6	27615991	27616464	PruarS.6G499200	AT2G21940	Encodes a shikimate kinase. Its transcripts appear to be expressed most highly in mature embryos and senescing leaves, and its transcript levels rise during heat stress and recovery. It is believed to be localized to the chloroplast.
chr6	27618978	27619703	PruarS.6G499300	AT1G74875	F-box protein;(source:Araport11)
chr6	27623077	27626674	PruarS.6G499400	AT2G07240	cysteine-type peptidase;(source:Araport11)
chr6	27627120	27636482	PruarS.6G499500	AT1G40087	Plant transposase (Ptta/En/Spm family);(source:Araport11)
chr6	27638089	27640943	PruarS.6G499600	AT1G68920	basic helix-loop-helix (bHLH) DNA-binding superfamily protein;(source:Araport11)
chr6	27644819	27647146	PruarS.6G499700	AT5G60900	Encodes a receptor-like protein kinase.
chr6	27649839	27652412	PruarS.6G499800	AT3G20730	PPR superfamily protein;(source:Araport11)
chr6	27652467	27655427	PruarS.6G499900	AT1G50830	Aminotransferase-like, plant mobile domain family protein;(source:Araport11)
chr6	27656182	27657065	PruarS.6G500000	AT2G20210	RNI-like superfamily protein;(source:Araport11)
chr6	27658540	27661704	PruarS.6G500100	AT1G54440	Rrp6-like protein, controls RNA-directed DNA methylation by helping with the retention of noncoding RNAs in normal cells.
chr6	27661850	27662293	PruarS.6G500200	AT4G08850	MIK1 encodes a receptor kinase that forms a complex with MDIS1/MIK2 and binds LURE1, the female pollen guidance chemi-attractant. MIK1 phosphorylates MDIS1 and is autophosphorylated.
chr6	27662652	27664049	PruarS.6G500300	ATMG00860	DNA/RNA polymerases superfamily protein;(source:Araport11)
chr6	27664101	27665148	PruarS.6G500400	AT1G12210	RFL1 has high sequence similarity to the adjacent disease resistance (R) gene RPS5.
chr6	27665338	27665784	PruarS.6G500500	AT4G10390	Protein kinase superfamily protein;(source:Araport11)
chr6	27665848	27671311	PruarS.6G500600	AT1G43760	DNAse I-like superfamily protein;(source:Araport11)
chr6	27671949	27673746	PruarS.6G500700	AT1G61640	Protein kinase superfamily protein;(source:Araport11)
chr6	27677334	27677666	PruarS.6G500800	AT4G23370	Domain of unknown function 239 (DUF239) gene; conserved Neprosin-like catalytic domain; possibly involved in seed development.
chr6	27678817	27679872	PruarS.6G500900	AT5G58550	Encodes a paralog of ETO1, which is a negative regulator of ACS5 (a key enzyme in ethylene biosynthesis pathway). EOL2 also interacts with and inhibits the activity of ACS5.
chr6	27680175	27681793	PruarS.6G501000	ATMG00750	GAG/POL/ENV polyprotein;(source:Araport11)
chr6	27693775	27695120	PruarS.6G501100	AT5G08290	Encodes Dim1 homolog.
chr6	27697260	27699860	PruarS.6G501200	ATMG00860	DNA/RNA polymerases superfamily protein;(source:Araport11)
chr6	27699909	27701815	PruarS.6G501300	AT4G13320	hypothetical protein;(source:Araport11)
chr7	1899383	1900026	PruarS.7G035400	AT3G47580	Leucine-rich repeat protein kinase family protein;(source:Araport11)
chr7	1901456	1904179	PruarS.7G035500	AT3G47570	Leucine-rich repeat protein kinase family protein;(source:Araport11)
chr7	1905912	1906211	PruarS.7G035600	AT5G39390	Leucine-rich repeat protein kinase family protein;(source:Araport11)
chr7	1911616	1913470	PruarS.7G035700	AT4G23160	Encodes a cysteine-rich receptor-like protein kinase.
chr7	1913771	1914716	PruarS.7G035800	ATMG00300	Gag-Pol-related retrotransposon family protein;(source:Araport11)
chr7	1915889	1916422	PruarS.7G035900	AT3G12610	Plays role in DNA-damage repair/toleration. Partially complements RecA- phenotypes.
chr7	1916676	1917362	PruarS.7G036000	ATMG00810	DNA/RNA polymerases superfamily protein;(source:Araport11)
chr7	1918556	1923980	PruarS.7G036100	AT5G11810	rhomboid family protein;(source:Araport11)
chr7	1924296	1926807	PruarS.7G036200	AT1G16440	Member of AGC VIIIa Kinase gene family. Invovled in the maintenance of (p)ppGpp level to accustom plastidial gene expression to darkness.
chr7	1928135	1931355	PruarS.7G036300	AT1G25320	Leucine-rich repeat protein kinase family protein;(source:Araport11)
chr7	1933854	1934791	PruarS.7G036400	AT1G50790	Plant mobile domain protein family;(source:Araport11)
chr7	1934841	1935359	PruarS.7G036500	AT2G25010	Encodes a nuclear localized aminotransferase like protein containing a plant mobile domain. MAIL1 is expressed in the root, SAM, leaves, flowers and embryo. Loss of function mutations display defects in root and shoot growth. In the root, primary root growth terminates early. In the shoot, leaf development is delayed, and lateral organs are smaller than normal. MAIL1 appears to affect meristem ce…
chr7	1935704	1936195	PruarS.7G036600	AT3G28740	Encodes a member of the cytochrome p450 family. Expression is upregulated in response to cis-jasmonate treatment. Overexpression induces synthesis of volatile compounds that affect chemical ecology and insect interactions.
chr7	1936275	1936682	PruarS.7G036700	AT4G26030	C2H2-like zinc finger protein;(source:Araport11)
chr7	1936688	1937080	PruarS.7G036800	AT4G25540	encodes a DNA mismatch repair homolog of human MutS gene, MSH6. There are four MutS genes in Arabidopsis, MSH2, MSH3, MSH6, and MSH7, which all act as heterodimers and bind to 51-mer duplexes. MSH2*MSH3 heterodimers bound 'insertion-deletion' DNA with three nucleotides (+AAG) or one nucleotide (+T) looped out much better than they bound DNA with a base/base mispair (T/G).
chr7	1937285	1938068	PruarS.7G036900	AT4G34800	SAUR-like auxin-responsive protein family;(source:Araport11)
chr7	1938689	1939601	PruarS.7G037000	AT1G16890	UBC36/UBC13B encodes a protein that may play a role in DNA damage responses and error-free post-replicative DNA repair. It can bind to the MMZ/UEV1 proteins in vitro.
chr7	1940158	1941078	PruarS.7G037100	AT4G19490	Putative homolog of yeast Vps54. Thought to associate with POK and ATVPS53 in a plant GARP-like complex involved in the membrane trafficking system.
chr7	1942112	1942543	PruarS.7G037200	AT3G45300	Encodes isovaleryl-coenzyme a dehydrogenase. Mutants have increases in 12 seed free amino acids, accumulation of seed homomethionine and 3-isovaleroyloxypropyl-glucosinolate, with a concomitant decrease in seed 3-benzoyloxypropyl-glucosinolate. The mRNA is cell-to-cell mobile.
chr7	1942583	1949623	PruarS.7G037300	AT3G48480	Cysteine proteinases superfamily protein;(source:Araport11)
chr7	1949767	1951607	PruarS.7G037400	AT5G42690	transcription factor, putative (Protein of unknown function, DUF547);(source:Araport11)
chr7	1962491	1964420	PruarS.7G037500	ATMG00300	Gag-Pol-related retrotransposon family protein;(source:Araport11)
chr7	1972942	1976368	PruarS.7G037600	AT1G74875	F-box protein;(source:Araport11)
chr7	1977036	1977700	PruarS.7G037700	AT1G71310	A protein coding gene with unknown function. The 5? UTR and the first two exons and introns of this gene overlap with a RNA coding gene TER1. TER1 (GenBank accession no. HQ401284) encodes a putative template sequence (5&#8242;-CTAAACCCTA-3&#8242;) corresponding to 1.5 copies of the Arabidopsis telomere repeat (PNAS 2011, 108:73-78).
chr7	1979294	1979872	PruarS.7G037800	AT2G27450	Encodes N-carbamoylputrescine amidohydrolase that is involved in putrescine and polyamine biosynthesis.
chr7	1980710	1983043	PruarS.7G037900	AT4G38180	FAR1-related sequence 5;(source:Araport11)
chr7	1986520	1987030	PruarS.7G038000	AT5G15500	Ankyrin repeat family protein;(source:Araport11)
chr7	1987500	1988081	PruarS.7G038100	AT5G09340	Ubiquitin family protein;(source:Araport11)
chr7	1990744	1993067	PruarS.7G038200	AT4G38180	FAR1-related sequence 5;(source:Araport11)
chr7	1996501	2001689	PruarS.7G038300	AT5G17770	Encodes NADH:cytochrome (Cyt) b5 reductase that displayed strict specificity to NADH for the reduction of a recombinant Cyt b5 (AtB5-A), whereas no Cyt b5 reduction was observed when NADPH was used as the electron donor.
chr7	19095619	19100388	PruarS.7G336700	AT5G07350	RNA binding protein with nuclease activity essential for stress response. Involved in mechanisms acting on mRNAs entering the secretory pathway. Functionally redundant with TSN2.
chr7	19107388	19114450	PruarS.7G336800	ATMG00300	Gag-Pol-related retrotransposon family protein;(source:Araport11)
chr7	19114834	19116848	PruarS.7G336900	AT4G23160	Encodes a cysteine-rich receptor-like protein kinase.
chr7	19124336	19125109	PruarS.7G337000	AT3G04110	putative glutamate receptor (GLR1.1). Contains a functional cation - permeable pore domain. Involved in cellular cation homeostasis.
chr7	19125645	19127792	PruarS.7G337100	AT5G42690	transcription factor, putative (Protein of unknown function, DUF547);(source:Araport11)
chr7	19134786	19135622	PruarS.7G337200	AT2G26450	Pectin methylesterase inhibitor; INVI-PMEI protein isoform, clusters with a PME.
chr7	19135718	19137521	PruarS.7G337300	AT5G58010	Encodes a basic helix-loop-helix (bHLH) protein that regulates root hair development. One of the three Arabidopsis homologs of the Lotus japonicus ROOTHAIRLESS1 (LjRHL1) gene: At2g24260 (AtLRL1), At4g30980 (AtLRL2), and At5g58010 (AtLRL3).
chr7	19137614	19137991	PruarS.7G337400	AT4G33230	Pectin methylesterase inhibitor; INVI-PMEI protein isoform which clustered with a PME.
chr7	19140811	19142406	PruarS.7G337500	AT3G45070	Encodes a sulfotransferase with sulfating activity toward flavonoids.
chr7	19145157	19148275	PruarS.7G337600	AT4G17140	pleckstrin homology (PH) domain-containing protein;(source:Araport11)
chr7	19148189	19149719	PruarS.7G337700	AT4G33150	This is a splice variant of the LKR/SDH locus. It encodes a bifunctional polypeptide lysine-ketoglutarate reductase and saccharopine dehydrogenase involved in lysine degradation. There is another splice variant that encodes a mono saccharopine dehydrogenase protein. Gene expression is induced by abscisic acid, jasmonate, and under sucrose starvation.
chr7	19149746	19151486	PruarS.7G337800	AT4G33150	This is a splice variant of the LKR/SDH locus. It encodes a bifunctional polypeptide lysine-ketoglutarate reductase and saccharopine dehydrogenase involved in lysine degradation. There is another splice variant that encodes a mono saccharopine dehydrogenase protein. Gene expression is induced by abscisic acid, jasmonate, and under sucrose starvation.
chr7	19155007	19155642	PruarS.7G337900	AT5G40910	Located in high/low density leaf shape QTL.
chr7	19163631	19165950	PruarS.7G338000
chr7	19167864	19168700	PruarS.7G338100	AT2G26450	Pectin methylesterase inhibitor; INVI-PMEI protein isoform, clusters with a PME.
chr7	19168796	19170365	PruarS.7G338200	AT5G58010	Encodes a basic helix-loop-helix (bHLH) protein that regulates root hair development. One of the three Arabidopsis homologs of the Lotus japonicus ROOTHAIRLESS1 (LjRHL1) gene: At2g24260 (AtLRL1), At4g30980 (AtLRL2), and At5g58010 (AtLRL3).
chr7	19170694	19171071	PruarS.7G338300	AT4G33230	Pectin methylesterase inhibitor; INVI-PMEI protein isoform which clustered with a PME.
chr7	19173889	19176034	PruarS.7G338400	AT1G33530	F-box family protein;(source:Araport11)
chr7	19184240	19188513	PruarS.7G338500	AT4G12620	Origin Recognition Complex subunit 1b. Involved in the initiation of DNA replication. Regulated transcriptionally during cell cycle, peaking at G1/S-phase. Target of E2F/DF family of transcription factors. Interacts with ORC2 and ORC5. Highly expressed in proliferating cells. Expression levels are independent of light regime.
chr7	19191332	19194248	PruarS.7G338600	AT4G17140	pleckstrin homology (PH) domain-containing protein;(source:Araport11)
chr7	19194162	19196110	PruarS.7G338700	AT4G33150	This is a splice variant of the LKR/SDH locus. It encodes a bifunctional polypeptide lysine-ketoglutarate reductase and saccharopine dehydrogenase involved in lysine degradation. There is another splice variant that encodes a mono saccharopine dehydrogenase protein. Gene expression is induced by abscisic acid, jasmonate, and under sucrose starvation.
chr7	19196194	19198174	PruarS.7G338800	AT4G33150	This is a splice variant of the LKR/SDH locus. It encodes a bifunctional polypeptide lysine-ketoglutarate reductase and saccharopine dehydrogenase involved in lysine degradation. There is another splice variant that encodes a mono saccharopine dehydrogenase protein. Gene expression is induced by abscisic acid, jasmonate, and under sucrose starvation.
chr8	596709	601061	PruarS.8G010300	AT3G29180	DUF1336 family protein (DUF1336);(source:Araport11)
chr8	604379	605086	PruarS.8G010400	AT3G18670	Ankyrin repeat family protein;(source:Araport11)
chr8	613802	617056	PruarS.8G010500	AT5G39430	DUF1336 family protein, putative (DUF1336);(source:Araport11)
chr8	617319	618334	PruarS.8G010600	AT4G20110	VACUOLAR SORTING RECEPTOR 7;(source:Araport11)
chr8	626966	628298	PruarS.8G010700	AT1G23310	Identified by cloning the gene that corresponded to a purified protein having glyoxylate aminotransferase activity. Localized to the peroxisome and thought to be involved in photorespiration/ metabolic salvage pathway.
chr8	629796	633666	PruarS.8G010800	AT1G18660	Membrane localized protein of unknown function. Involved in negative regulation of immune response. Mutants have increased resistance to pathogens.
chr8	638491	639298	PruarS.8G010900	AT3G60780	hypothetical protein (DUF1442);(source:Araport11)
chr8	645791	649854	PruarS.8G011000	AT5G39430	DUF1336 family protein, putative (DUF1336);(source:Araport11)
chr8	653182	654158	PruarS.8G011100	AT3G18670	Ankyrin repeat family protein;(source:Araport11)
chr8	656230	657386	PruarS.8G011200	AT3G50430	golgin;(source:Araport11)
chr8	663877	665143	PruarS.8G011300	AT1G19520	Ribosomal pentatricopeptide repeat protein
chr8	666707	669323	PruarS.8G011400	AT1G18660	Membrane localized protein of unknown function. Involved in negative regulation of immune response. Mutants have increased resistance to pathogens.
chr8	675384	676193	PruarS.8G011500	AT3G60780	hypothetical protein (DUF1442);(source:Araport11)
chr8	677050	678944	PruarS.8G011600	AT1G32210	Encodes protein involved in suppression of apoptosis. Complements a mammalian apoptosis suppressor mutation.
chr8	680840	682919	PruarS.8G011700	AT3G26540	RGFR3 is a leucine--rich repeat receptor kinase that, together with RGFR1 and RGFR2, binds ROOT GROWTH FACTORS and is required for establishing the gradient of PLETHORA1 and PLETHORA2 essential for proper root growth and development.
chr8	683503	686451	PruarS.8G011800	AT5G06900	member of CYP93D
chr8	686497	686964	PruarS.8G011900	AT5G07990	Required for flavonoid 3' hydroxylase activity. Enzyme abundance relative to CHS determines Quercetin/Kaempferol metabolite ratio. The mRNA is cell-to-cell mobile.
chr8	691481	693442	PruarS.8G012000	AT5G07990	Required for flavonoid 3' hydroxylase activity. Enzyme abundance relative to CHS determines Quercetin/Kaempferol metabolite ratio. The mRNA is cell-to-cell mobile.
chr8	693675	696093	PruarS.8G012100	AT1G68040	S-adenosyl-L-methionine-dependent methyltransferases superfamily protein;(source:Araport11)
chr8	798614	803709	PruarS.8G014300	AT2G13770	nuclease;(source:Araport11)
chr8	818341	819617	PruarS.8G014400	AT5G35910	Encodes a nuclear-localized RRP6-like protein whose mutation leads to accumulation of an rRNA maturation by-product.
chr8	827711	830664	PruarS.8G014500	AT3G07040	Contains an N-terminal tripartite nucleotide binding site and a C-terminal tandem array of leucine-rich repeats. Confers resistance to Pseudomonas syringae strains that carry the avirulence genes avrB and avrRpm1.
chr8	835818	842644	PruarS.8G014600	AT1G21380	Encodes a member of the Arabidopsis TOL (TOM1-LIKE) family of ubiquitin binding proteins that acts redundantly in the recognition and further endocytic sorting of a PIN-FORMED (PIN)-type auxin carrier protein at the plasma membrane, modulating dynamic auxin distribution and associated growth responses.
chr8	858781	860863	PruarS.8G014700	AT2G36690	Protein belonging to the Fe-dependent 2-oxoglutarate dioxygenase superfamily, catalyzes the stereospecific hydration of GA12 to produce DHGA12, negatively regulates ABA sensitivity during germination, phototrophic establishment and seedling development.
chr8	867889	871034	PruarS.8G014800	AT4G10490	2-oxoglutarate (2OG) and Fe(II)-dependent oxygenase superfamily protein;(source:Araport11)
chr8	872542	873655	PruarS.8G014900	AT2G36690	Protein belonging to the Fe-dependent 2-oxoglutarate dioxygenase superfamily, catalyzes the stereospecific hydration of GA12 to produce DHGA12, negatively regulates ABA sensitivity during germination, phototrophic establishment and seedling development.
chr8	877159	877550	PruarS.8G015000	AT2G27980	Acyl-CoA N-acyltransferase with RING/FYVE/PHD-type zinc finger domain-containing protein;(source:Araport11)
chr8	880601	880957	PruarS.8G015100	AT5G20660	Zn-dependent exopeptidases superfamily protein;(source:Araport11)
chr8	881151	882469	PruarS.8G015200	AT4G02030	Vps51/Vps67 family (components of vesicular transport) protein;(source:Araport11)
chr8	882595	884199	PruarS.8G015300	AT3G23960	F-box and associated interaction domains-containing protein;(source:Araport11)
chr8	888216	890481	PruarS.8G015400	AT4G10500	2-oxoglutarate (2OG) and Fe(II)-dependent oxygenase superfamily protein;(source:Araport11)
chr8	891542	893038	PruarS.8G015500	AT4G23160	Encodes a cysteine-rich receptor-like protein kinase.
chr8	895855	902338	PruarS.8G015600	AT4G23160	Encodes a cysteine-rich receptor-like protein kinase.
chr8	1603268	1604736	PruarS.8G027200	AT3G25620	ABC-2 type transporter family protein;(source:Araport11)
chr8	1606390	1608960	PruarS.8G027300	AT5G17680	disease resistance protein (TIR-NBS-LRR class);(source:Araport11)
chr8	1618277	1622304	PruarS.8G027400	AT5G17680	disease resistance protein (TIR-NBS-LRR class);(source:Araport11)
chr8	1624399	1625199	PruarS.8G027500	AT1G65820	microsomal glutathione s-transferase;(source:Araport11)
chr8	1625844	1628393	PruarS.8G027600	AT1G17880	basic transcription factor 3;(source:Araport11)
chr8	1628639	1632758	PruarS.8G027700	AT5G51630	Disease resistance protein (TIR-NBS-LRR class) family;(source:Araport11)
chr8	1635994	1640594	PruarS.8G027800	AT5G17680	disease resistance protein (TIR-NBS-LRR class);(source:Araport11)
chr8	1641847	1644507	PruarS.8G027900	AT5G33393	hypothetical protein;(source:Araport11)
chr8	1644539	1645005	PruarS.8G028000	AT4G29380	The gene encodes phosphatidylinositol 3- kinase involved in the development and germination of pollen through the biosynthesis of phosphatidylinositol 3-phosphate (PI3P).The mRNA is cell-to-cell mobile.
chr8	1645088	1645762	PruarS.8G028100	AT1G15350	DUF4050 family protein;(source:Araport11)
chr8	1646269	1646930	PruarS.8G028200	AT2G34690	Gene product transports the glycolipid precursor sphingosine between membranes in vitro. Mutant constitutively expresses defense-related genes that accompany the hypersensitive response normally triggered by avirulent pathogens. The mRNA is cell-to-cell mobile.
chr8	1646970	1647699	PruarS.8G028300	AT3G61050	Encodes a novel transcriptional regulator, a calcium-dependent lipid-binding protein containing a C2 domain, that binds specifically to the promoter of THAS1 (thalianol synthase 1). It can bind ceramide and is involved in drought and salt tolerance.
chr8	1647802	1649115	PruarS.8G028400	AT4G02900	ERD (early-responsive to dehydration stress) family protein;(source:Araport11)
chr8	1652911	1654445	PruarS.8G028500	AT1G64260	MuDR family transposase;(source:Araport11)
chr8	1654567	1655562	PruarS.8G028600	AT1G13160	ARM repeat superfamily protein;(source:Araport11)
chr8	1662292	1665808	PruarS.8G028700	AT5G36930	Disease resistance protein (TIR-NBS-LRR class) family;(source:Araport11)
chr8	1666077	1684393	PruarS.8G028800	AT5G17680	disease resistance protein (TIR-NBS-LRR class);(source:Araport11)
chr8	1684420	1688187	PruarS.8G028900	AT1G74260	Encodes formylglycinamidine ribonucleotide synthase an enzyme involved in de novo purine biosynthesis. PUR4 is localizes to the chloroplast and mitochondria. Loss of PUR4 function affects male but not female gametophyte development.
chr8	1688297	1693822	PruarS.8G029000	AT3G42170	transposase-like gene with conserved domains from the family of hAT transposases that includes hobo from Drosophila melanogaster, Activator (Ac) from maize, and Tam3 from snapdragon but lacks several amino acids known to be essential for Ac transposition5. The DAYSLEEPER gene lacks 8 bp duplications and TIRs (a common feature of transcriptionally silent hAT transposases), however, DAYSLEEPER expr…
chr8	1696249	1697418	PruarS.8G029100	AT5G42130	Encodes a protein belonging to the mitochondrial carrier family and similar to animal mitoferrin but likely NOT to be located in the mitochondria, but rather in chloroplasts. It is likely to be involved in transporting iron into the chloroplast.
chr8	1699101	1703545	PruarS.8G029200	AT5G17680	disease resistance protein (TIR-NBS-LRR class);(source:Araport11)
chr8	3202458	3203105	PruarS.8G054900	AT1G34245	Encodes a secretory peptide EPF2 expressed in proliferating cells of the stomatal lineage, known as meristemoids, and in guard mother cells, the progenitors of stomata. Controls asymmetric cell divisions during stomatal development. EPF2 is related to EPF1, also involved in stomatal development. Its transcript levels change after inducing MUTE expression in a mute background. EPF2 binds to the ER…
chr8	3206604	3218640	PruarS.8G055000	AT5G37570	Pentatricopeptide repeat (PPR-like) superfamily protein;(source:Araport11)
chr8	3223959	3225392	PruarS.8G055100	AT2G31870	The gene encodes a poly(ADPribose) glycohydrolase (PARG1). Mutant analysis suggests that PARG1 plays a role in abiotic stress responses and DNA repair. Loss of function mutants accumulate poly(ADPribose) and have increased cell death when treated with bleomycin.
chr8	3236850	3244890	PruarS.8G055200	AT1G34260	Encodes a protein that is predicted to act as a phosphatidylinositol-3P 5-kinase, but, because it lacks a FYVE domain, it is unlikely to be efficiently targeted to membranes containing the porposed phosphatidylinositol-3P substrate. Therefore, its molecular function remains unknown.The mRNA is cell-to-cell mobile.
chr8	3246062	3246709	PruarS.8G055300	AT5G46090	transmembrane protein, putative (DUF679);(source:Araport11)
chr8	3247214	3249252	PruarS.8G055400	AT1G34270	Exostosin family protein;(source:Araport11)
chr8	3249323	3249655	PruarS.8G055500	AT4G25360	Encodes a member of the TBL (TRICHOME BIREFRINGENCE-LIKE) gene family containing a plant-specific DUF231 (domain of unknown function) domain. TBL gene family has 46 members, two of which (TBR/AT5G06700 and TBL3/AT5G01360) have been shown to be involved in the synthesis and deposition of secondary wall cellulose, presumably by influencing the esterification state of pectic polymers. A nomenclature…
chr8	3265950	3266255	PruarS.8G055600	AT5G43450	encodes a protein whose sequence is similar to ACC oxidase
chr8	3266326	3266922	PruarS.8G055700	AT2G41460	Apurinic endonuclease-redox protein. It functions as an apurinic/apyrimidinic class II endonuclease, and is involved in DNA repair.
chr8	3267954	3270639	PruarS.8G055800	ATMG00860	DNA/RNA polymerases superfamily protein;(source:Araport11)
chr8	3270694	3271734	PruarS.8G055900	AT2G09388	hypothetical protein;(source:Araport11)
chr8	3272588	3273625	PruarS.8G056000	AT5G60910	MADS box gene negatively regulated by APETALA1
chr8	3274132	3275175	PruarS.8G056100	AT5G63320	Encodes NPX1 (Nuclear Protein X1), a nuclear factor regulating abscisic acid responses.
chr8	3276246	3277077	PruarS.8G056200	AT3G25460	F-box and associated interaction domains-containing protein;(source:Araport11)
chr8	3281394	3286501	PruarS.8G056300	AT1G71865	PyrD;(source:Araport11)
chr8	3296162	3301569	PruarS.8G056400	ATMG00860	DNA/RNA polymerases superfamily protein;(source:Araport11)
chr8	11303886	11305672	PruarS.8G203300	AT1G05930	B3 domain protein (DUF313);(source:Araport11)
chr8	11309377	11312543	PruarS.8G203400	AT2G15730	P-loop containing nucleoside triphosphate hydrolases superfamily protein;(source:Araport11)
chr8	11314426	11319330	PruarS.8G203500	AT3G19130	RBP47B, is a component of the stress granule proteome and interacts with 2',3'-cAMP.
chr8	11321207	11323001	PruarS.8G203600	AT2G20142	Toll-Interleukin-Resistance (TIR) domain family protein;(source:Araport11)
chr8	11330138	11333005	PruarS.8G203700	AT2G20142	Toll-Interleukin-Resistance (TIR) domain family protein;(source:Araport11)
chr8	11334037	11335161	PruarS.8G203800	AT5G44680	DNA glycosylase superfamily protein;(source:Araport11)
chr8	11336269	11348294	PruarS.8G203900	AT5G17680	disease resistance protein (TIR-NBS-LRR class);(source:Araport11)
chr8	11353049	11353576	PruarS.8G204000	AT1G72920	Toll-Interleukin-Resistance (TIR) domain family protein;(source:Araport11)
chr8	11360434	11363469	PruarS.8G204100	AT5G36930	Disease resistance protein (TIR-NBS-LRR class) family;(source:Araport11)
chr8	11368256	11372195	PruarS.8G204200	AT1G19190	Controls leaf stomatal aperture by regulating abscisic acid transport.
chr8	11373502	11374458	PruarS.8G204300	AT3G48700	carboxyesterase 13;(source:Araport11)
chr8	11375279	11376967	PruarS.8G204400	AT3G48700	carboxyesterase 13;(source:Araport11)
chr8	11377051	11377740	PruarS.8G204500	AT3G48690	Encodes a protein with carboxylesterase whose activity was tested using both pNA and 2,4-D-methyl.
chr8	11380159	11381109	PruarS.8G204600	AT3G48700	carboxyesterase 13;(source:Araport11)
chr8	11382614	11384883	PruarS.8G204700	AT3G48700	carboxyesterase 13;(source:Araport11)
chr8	11386295	11388081	PruarS.8G204800	AT1G47480	alpha/beta-Hydrolases superfamily protein;(source:Araport11)
chr8	11388090	11389542	PruarS.8G204900	AT3G48700	carboxyesterase 13;(source:Araport11)
chr8	11393551	11394263	PruarS.8G205000	AT3G48700	carboxyesterase 13;(source:Araport11)
chr8	11396081	11397037	PruarS.8G205100	AT3G48700	carboxyesterase 13;(source:Araport11)

## Sheet: S7
Table S7 GO enrichment analysis of genes with modified fd values higher than the top 5%.
GO_term	Term_annotation	GeneRatio	BgRatio	pvalue	p.adjust	qvalue	geneID
GO:0016458	gene silencing	5/133	23/10302	9.28e-06	0.00246044	0.0020915	PruarS.4G391300.t1.p1/PruarS.2G195500.t1.p1/PruarS.8G010300.t1.p1/PruarS.8G010700.t1.p1/PruarS.8G011400.t1.p1
GO:0006342	chromatin silencing	3/133	11/10302	0.00032178	0.014212	0.0120809	PruarS.8G010300.t1.p1/PruarS.8G010700.t1.p1/PruarS.8G011400.t1.p1
GO:0000003	reproduction	8/133	170/10302	0.00159012	0.0300986	0.0255853	PruarS.4G239100.t1.p1/PruarS.4G239200.t1.p1/PruarS.4G239300.t1.p1/PruarS.4G239400.t1.p1/PruarS.4G239600.t1.p1/PruarS.4G239000.t1.p1/PruarS.4G391700.t1.p1/PruarS.5G051700.t1.p1
GO:0000725	recombinational repair	2/133	10/10302	0.00695595	0.0708972	0.0602662	PruarS.4G393800.t1.p1/PruarS.2G029800.t1.p1
GO:0010558	negative regulation of macromolecule biosynthetic process	3/133	41/10302	0.0156865	0.123201	0.104727	PruarS.8G010300.t1.p1/PruarS.8G010700.t1.p1/PruarS.8G011400.t1.p1
GO:0032501	multicellular organismal process	7/133	213/10302	0.020362	0.138357	0.117611	PruarS.4G239100.t1.p1/PruarS.4G239200.t1.p1/PruarS.4G239300.t1.p1/PruarS.4G239400.t1.p1/PruarS.4G239600.t1.p1/PruarS.4G239000.t1.p1/PruarS.5G051700.t1.p1
GO:0051273	beta-glucan metabolic process	3/133	52/10302	0.0293687	0.172949	0.147015	PruarS.2G004200.t1.p1/PruarS.2G040400.t1.p1/PruarS.6G048100.t1.p1

## Sheet: S8
Table S8 List of genes in selective sweeps in PHP.
Chromosome	Star positon	End positon	Gene id	AT id	Gene Description
chr1	107227	126077	PruarS.1G002000	AT5G58100	Encodes a membrane protein involved in pollen nexine and sexine development.
chr1	426457	434962	PruarS.1G007000	AT1G60995	ER localized protein involved in regulation of sterol metabolism. Regulates the accumulation of HMGR1 and HMGR2. HISE1 shares 50% amino acid sequence similarity (50% positive substitution) with the mouse ER membrane protein membralin (NP_001346561.1; PMID:31712757)
chr1	438627	460066	PruarS.1G007100	AT3G24180	Beta-glucosidase, GBA2 type family protein;(source:Araport11)
chr1	474082	478868	PruarS.1G007400	ATMG00860	DNA/RNA polymerases superfamily protein;(source:Araport11)
chr1	605128	607583	PruarS.1G009500	AT3G24110	Calcium-binding EF-hand family protein;(source:Araport11)
chr1	640724	646763	PruarS.1G010200	AT5G04730	Ankyrin-repeat containing protein;(source:Araport11)
chr1	671467	680896	PruarS.1G011000	AT4G13630	zein-binding protein (Protein of unknown function, DUF593);(source:Araport11)
chr1	857673	864278	PruarS.1G014400	AT3G14470	NB-ARC domain-containing disease resistance protein;(source:Araport11)
chr1	864348	867890	PruarS.1G014500	AT3G25970	Pentatricopeptide repeat (PPR) superfamily protein;(source:Araport11)
chr1	889607	892499	PruarS.1G014700	AT4G14950	KMS1 encode a endoplasmic reticulum protein involved in the early secretory pathway.
chr1	898841	902818	PruarS.1G014800	AT3G22400	Encodes lipoxygenase5 (LOX5). LOX5 activity in roots facilitates green peach aphid colonization of Arabidopsis foliage by promoting green peach aphid feeding from sieve element and water consumption from xylem.
chr1	924095	929409	PruarS.1G015200	AT3G61620	exonuclease RRP41 (RRP41)
chr1	942137	949297	PruarS.1G015600	AT1G31690	Copper amine oxidase family protein;(source:Araport11)
chr1	1170848	1176009	PruarS.1G019600	AT3G22550	Enhances SnRK1 signaling and bridges the SnRK1-RAPTOR1B association; sugar-TOR signaling promotes the level of FLZ8 through histone modifications. Loss of FLZ8 leads to TOR hyperactivation and enhanced stress sensitivity.
chr1	1419302	1421182	PruarS.1G024000	AT4G14750	Member of IQ67 (CaM binding) domain containing family.
chr1	1520522	1522752	PruarS.1G026000	AT1G60710	Encodes ATB2.
chr1	1522918	1528008	PruarS.1G026100	AT1G60750	NAD(P)-linked oxidoreductase superfamily protein;(source:Araport11)
chr1	1530593	1537585	PruarS.1G026300	AT3G22845	emp24/gp25L/p24 family/GOLD family protein;(source:Araport11)
chr1	1854368	1856455	PruarS.1G031300	AT4G35140	Transducin/WD40 repeat-like superfamily protein;(source:Araport11)
chr1	1876566	1878149	PruarS.1G031700	AT3G23020	Encodes a chloroplast nucleoid-localized protein whose absence leads to broadly impaired plastid gene expression and chloroplast development.
chr1	1880662	1886375	PruarS.1G031800	AT4G14570	Encodes an acylamino acid-releasing enzyme (AARE) catalyzing the N-terminal hydrolysis of N[alpha]-acylpeptides to release N[alpha]-acylated amino acids The mRNA is cell-to-cell mobile.
chr1	2034717	2035533	PruarS.1G033700	AT3G01680	Encodes a protein localized to phloem filaments that is required for phloem filament formation. The mRNA is cell-to-cell mobile.
chr1	2172538	2173833	PruarS.1G036100	AT3G50130	transmembrane protein, putative (DUF247);(source:Araport11)
chr1	2239211	2240823	PruarS.1G037600	AT5G09500	Ribosomal protein S19 family protein;(source:Araport11)
chr1	2241749	2245817	PruarS.1G037700	AT2G30630	P-loop containing nucleoside triphosphate hydrolases superfamily protein;(source:Araport11)
chr1	2274045	2277986	PruarS.1G038200	AT3G23090	Member of the microtubule regulatory protein WVD2/WDL family WDL3 stabilizes cortical microtubules and is involved in light induced hypocotyl elongation. WDL3 is ubiquinated by COP1, leading to its degadation in the dark,
chr1	2413689	2414084	PruarS.1G040300	AT5G42905	Polynucleotidyl transferase, ribonuclease H-like superfamily protein;(source:Araport11)
chr1	2464027	2464884	PruarS.1G040900	AT4G14465	AT-hook protein. Overexpression results in early flowering in short and long days.
chr1	2471398	2478412	PruarS.1G041000	AT3G58170	Encodes a Bet1/Sft1-like SNARE protein which fully suppresses the temperature-sensitive growth defect in <i>sft1-1</i> yeast cells; however, it cannot support the deletion of the yeast BET1 gene (<i>bet1&#916;</i>).
chr1	2478553	2480352	PruarS.1G041100	AT3G23160	plant/protein (DUF668);(source:Araport11)
chr1	2644049	2646090	PruarS.1G044200	AT1G75500	An Arabidopsis thaliana homolog of Medicago truncatula NODULIN21 (MtN21). The gene encodes a plant-specific, predicted integral membrane protein and is a member of the Plant-Drug/Metabolite Exporter (P-DME) family (Transporter Classification number: TC 2.A.7.3) and the nodulin MtN21-like transporter family.
chr1	2737329	2738379	PruarS.1G045500	AT5G64370	PYD3 encodes a beta-ureidopropionase which, when expressed in E. coli, has been shown to convert beta-ureidopropionate into beta-alanine. It localizes to the cytosol and plays an important role in uracil degradation.
chr1	2739137	2739775	PruarS.1G045600	AT1G54560	Encodes a class XI myosin that is involved in organelle motility, actin organization, and optimal growth of pollen tubes.
chr1	2759323	2762435	PruarS.1G046300	AT4G23160	Encodes a cysteine-rich receptor-like protein kinase.
chr1	2812876	2817217	PruarS.1G047000	AT1G04400	Blue light receptor mediating blue-light regulated cotyledon expansion and flowering time. Positive regulator of the flowering-time gene CONSTANS. This gene possesses a light-induced CNT2 N-terminal homodimerisation domain.Involved in blue-light induced stomatal opening. Involved in triggering chromatin decondensation. An 80-residue motif (NC80) is sufficient to confer CRY2's physiological functi…
chr1	2846282	2848469	PruarS.1G047600	AT1G04410	predicted to encode a cytosolic malate dehydrogenase.
chr1	2857694	2859157	PruarS.1G047700	AT1G65660	Encodes a CCHC zinc finger protein that may function as a step II splicing factor. In an epigenetic allele of SMP1 (in which SMP1 and SMP2 mRNA is reduced) organs are smaller and contain fewer cells.
chr1	2859651	2862239	PruarS.1G047800	AT1G65660	Encodes a CCHC zinc finger protein that may function as a step II splicing factor. In an epigenetic allele of SMP1 (in which SMP1 and SMP2 mRNA is reduced) organs are smaller and contain fewer cells.
chr1	2874263	2878321	PruarS.1G048300	AT1G04420	NAD(P)-linked oxidoreductase superfamily protein;(source:Araport11)
chr1	3101706	3109267	PruarS.1G051900	AT3G23430	Encodes a protein with the mainly hydrophilic N-terminal and the C-terminal containing 6 potential membrane-spanning domains. The mutant is deficient in the transfer of phosphate from root epidermal and cortical cells to the xylem. Its expression is repressed by phosphate (Pi) in shoots, and transiently induced by phosphite (Phi) in roots and shoots. PHO is expressed in developing ovules and play…
chr1	3346670	3359075	PruarS.1G055900	AT3G04380	Encodes SUVR4, a nucleolar histone methyltransferase with preference for monomethylated H3K9. One of the four closely related Arabidopsis SUVR proteins that belong to the SU(VAR)3-9 subgroup of SET-domain proteins. Proteins containing the evolutionarily conserved SET domain are involved in regulation of eukaryotic gene expression and chromatin structure through their histone lysine methyltransfer…
chr1	3359192	3367115	PruarS.1G056000	AT1G04500	CCT motif family protein;(source:Araport11)
chr1	3374362	3381457	PruarS.1G056100	AT1G04510	Encodes MAC3A, a U-box proteins with homology to the yeast and human E3 ubiquitin ligase Prp19. Associated with the MOS4-Associated Complex (MAC). Involved in plant innate immunity. Regulator of flowering time.
chr1	3391681	3394294	PruarS.1G056400	AT5G43970	Subunit of the TOM complex, a translocase in the outer mitochondrial membrane that selectively allows proteins with a mitochondrial targeting sequence to enter the mitochondrion.
chr1	3394332	3394739	PruarS.1G056500	AT4G13330	S-adenosyl-L-methionine-dependent methyltransferases superfamily protein;(source:Araport11)
chr1	3395870	3397357	PruarS.1G056600	AT4G23160	Encodes a cysteine-rich receptor-like protein kinase.
chr1	3427885	3431195	PruarS.1G057300	AT5G43470	Confers resistance to Peronospora parasitica. In arabidopsis ecotype Dijon-17, HRT-mediated signaling is dependent on light for the induction of hypersensitive response and resistance to turnip crinkle virus.
chr1	3445925	3448131	PruarS.1G057800	AT1G60000	RNA-binding (RRM/RBD/RNP motifs) family protein;(source:Araport11)
chr1	3450423	3455404	PruarS.1G057900	AT5G43960	Nuclear transport factor 2 (NTF2) family protein with RNA binding (RRM-RBD-RNP motifs) domain-containing protein;(source:Araport11)
chr1	3456633	3461928	PruarS.1G058000	AT1G04530	Encodes one of the 36 carboxylate clamp (CC)-tetratricopeptide repeat (TPR) proteins (Prasad 2010, Pubmed ID: 20856808) with potential to interact with Hsp90/Hsp70 as co-chaperones.
chr1	3519419	3524045	PruarS.1G059100	AT4G13440	Calcium-binding EF-hand family protein;(source:Araport11)
chr1	3604152	3609210	PruarS.1G060500	AT3G12770	Encodes a pentatricopeptide repeat protein (PPR) protein involved in mitochondrial mRNA editing.
chr1	3651248	3653988	PruarS.1G061900	AT2G33255	HAD-type hydrolase; dephosphorylates, with high substrate affinity, the B6 vitamer pyridoxal 5'-phosphate (PLP).
chr1	3782522	3797687	PruarS.1G064100	AT1G04160	Encodes a member of the type XI myosin protein family involved in root hair elongation.
chr1	3822699	3823945	PruarS.1G064500	AT3G07610	IBM1 likely encodes a protein with histone H3mK9 demethylation activity. It may preferentially demethylate H3mK9 at low-copy loci to protect them from silencing by nearby heterochromatin by preventing the spread of cytosine methylation. BONSAI (At1g73177) is hypermethylated in ibm1 mutants. ibm1 mutants have morphological defects that become apparent at the F3 generation, including small narrow l…
chr1	3826005	3832579	PruarS.1G064700	AT1G04620	Encodes a 7-hydroxymethyl chlorophyll a reductase, an enzyme of the chlorophyll cycle that converts 7-hydroxymethyl chlorophyll a to chlorophyll a.
chr1	3835316	3844556	PruarS.1G064800	AT3G23980	Encodes a protein that interacts with the Polycomb-group (Pc-G) histone methyltransferase CLF (CURLY LEAF). It colocalizes with CLF to the nucleus and represses a subset of Pc-G target genes. The pleiotropic developmental mutant phenotype suggests that BLI prevents premature differentiation.
chr1	3948419	3960757	PruarS.1G067400	AT4G32640	Sec23/Sec24 protein transport family protein;(source:Araport11)
chr1	4088073	4089375	PruarS.1G069000	AT4G16195	Plant self-incompatibility protein S1 family;(source:Araport11)
chr1	4219412	4223558	PruarS.1G071700	AT1G04690	potassium channel beta subunit 1;(source:Araport11)
chr1	4442412	4448621	PruarS.1G074400	AT2G26590	regulatory particle non-ATPase 13;(source:Araport11)
chr1	4472024	4474690	PruarS.1G074800	AT5G20310	Adenine nucleotide alpha hydrolases-like superfamily protein;(source:Araport11)
chr1	4541411	4547893	PruarS.1G075800	AT1G19220	Encodes an auxin response factor that contains the conserved VP1-B3 DNA-binding domain at its N-terminus and the Aux/IAA-like domains III and IV present in most ARFs at its C-terminus. The protein interacts with IAA1 (yeast two hybrid) and other auxin response elements such as ER7 and ER9 (yeast one hybrid). ARF19 protein can complement many aspects of the arf7 mutant phenotype and , together wit…
chr1	4700951	4702793	PruarS.1G077800	AT2G17570	Cis&#8208;prenyltransferase involved in dolichol accumulation.
chr1	4710504	4717051	PruarS.1G077900	AT2G39930	Encodes an isoamylase-type debranching enzyme. Mutations in this gene cause the loss of detectable isoamylase activity and the disruption of normal starch structure. Mutants have reduced starch content and abnormally structured amylopectins and phytoglycogens. It has been postulated that AtISA1 interacts with AtISA2 to form the Iso1 complex.
chr1	4733334	4734650	PruarS.1G078300	AT5G20500	Glutaredoxin family protein;(source:Araport11)
chr1	4770197	4774169	PruarS.1G079100	AT5G43830	aluminum induced protein with YGL and LRDR motifs;(source:Araport11)
chr1	4866296	4868168	PruarS.1G081800	AT3G19940	Encodes a hexose-H(+) symporter that catalyzes the high-affinity uptake of glucose, galactose and mannose that is induced under low-glucose conditions in pollen tubes.
chr1	4869137	4874714	PruarS.1G081900	AT3G19940	Encodes a hexose-H(+) symporter that catalyzes the high-affinity uptake of glucose, galactose and mannose that is induced under low-glucose conditions in pollen tubes.
chr1	4918167	4918700	PruarS.1G082800	AT5G57090	Encodes an auxin efflux carrier that is similar to bacterial membrane transporters. Root-specific role in the transport of auxin. Acts downstream of CTR1 and ethylene biosynthesis, in the same pathway as EIN2 and AUX1, and independent from EIN3 and EIN5/AIN1 pathway. In the root, the protein localizes apically in epidermal and lateral root cap cells and predominantly basally in cortical cells. Fu…
chr1	4918945	4923177	PruarS.1G082900	AT5G57090	Encodes an auxin efflux carrier that is similar to bacterial membrane transporters. Root-specific role in the transport of auxin. Acts downstream of CTR1 and ethylene biosynthesis, in the same pathway as EIN2 and AUX1, and independent from EIN3 and EIN5/AIN1 pathway. In the root, the protein localizes apically in epidermal and lateral root cap cells and predominantly basally in cortical cells. Fu…
chr1	4927703	4932014	PruarS.1G083100	AT5G57090	Encodes an auxin efflux carrier that is similar to bacterial membrane transporters. Root-specific role in the transport of auxin. Acts downstream of CTR1 and ethylene biosynthesis, in the same pathway as EIN2 and AUX1, and independent from EIN3 and EIN5/AIN1 pathway. In the root, the protein localizes apically in epidermal and lateral root cap cells and predominantly basally in cortical cells. Fu…
chr1	4939331	4942994	PruarS.1G083300	AT4G23160	Encodes a cysteine-rich receptor-like protein kinase.
chr1	4986930	4994080	PruarS.1G083900	AT4G29900	one of the type IIB calcium pump isoforms. encodes an autoinhibited Ca(2+)-ATPase that contains an N-terminal calmodulin binding autoinhibitory domain.
chr1	5018575	5021082	PruarS.1G084400	AT5G57110	Arabidopsis-autoinhibited Ca2+ -ATPase, isoform 8, contains all of the characteristic motifs of Ca2+ -transporting P-type Ca2+ -ATPases and is localized to the plasma membrane.
chr1	5210154	5216467	PruarS.1G086600	AT1G11680	putative obtusifoliol 14-alpha demethylase involved in sterol biosynthesis. The mRNA is cell-to-cell mobile.
chr1	5365750	5368136	PruarS.1G088200	AT2G19180	hypothetical protein;(source:Araport11)
chr1	5370388	5373733	PruarS.1G088300	AT4G29960	EBS7 encodes a plant specific, endoplasmic reticulum localized protein that is involved in endoplasmic reticulum-associated degradation (ERAD). It interacts with the ERAD component AtHRD1a and may regulate HRD1a stability. Identified in a screen for supressors of a mutation in bri1 that causes bri1 to be retained in the ER. Loss of EBS7 function restores BR sensitivity in the bri1-9 mutant allele.
chr1	5549528	5550834	PruarS.1G090800	AT3G02720	Encodes a glyoxalase with high activity towards glyoxal and methylglyoxal. It differs from its animal and bacterial homologs with respect to the configuration of its catalytic residues and the oligomeric property of the enzyme. The mRNA is cell-to-cell mobile.
chr1	5620801	5622365	PruarS.1G091600	AT1G44120	CELLULOSE SYNTHASE INTERACTIVE 2;(source:Araport11)
chr1	5622743	5628879	PruarS.1G091700	AT5G60280	Plasma membrane localized receptor kinase. Binds NAD+ and induces expression of disease resistance genes.
chr1	5668076	5671154	PruarS.1G092600	AT2G18890	RLCK VI_A class kinase which activity is regulated by Rho-of-plants (ROP) GTPases. Controls seedling and plant growth in parallel with gibberrellin.
chr1	5699008	5706101	PruarS.1G093200	AT4G30200	Encodes a protein with similarity to VRN5 and VIN3.Contains both a fibronectin III and PHD finger domain. VEL1 is a part of a polycomb repressive complex (PRC2) that is involved in epigenetic silencing of the FLC flowering locus.
chr1	5863972	5869208	PruarS.1G095200	AT5G57490	Encodes a voltage-dependent anion channel (VDAC: AT3G01280/VDAC1, AT5G67500/VDAC2, AT5G15090/VDAC3, AT5G57490/VDAC4, AT5G15090/VDAC5). VDACs are reported to be porin-type, beta-barrel diffusion pores. They are prominently localized in the outer mitochondrial membrane and are involved in metabolite exchange between the organelle and the cytosol.
chr1	5930313	5932218	PruarS.1G096300	AT5G10770	Eukaryotic aspartyl protease family protein;(source:Araport11)
chr1	5961468	5969222	PruarS.1G096600	AT1G65780	P-loop containing nucleoside triphosphate hydrolases superfamily protein;(source:Araport11)
chr1	6008311	6012103	PruarS.1G097200	AT4G25830	Uncharacterized protein family (UPF0497);(source:Araport11)
chr1	6056347	6057678	PruarS.1G097900	AT5G57560	Encodes a cell wall-modifying enzyme, rapidly upregulated in response to environmental stimuli.
chr1	6081871	6087637	PruarS.1G098300	AT5G57580	Required for the expression of a guardee/decoy or a negative regulator of immunity mediated by receptors carrying an N-terminal Toll-interleukin-1 receptor-like domain.
chr1	6101788	6106999	PruarS.1G098500	AT4G30310	FGGY family of carbohydrate kinase;(source:Araport11)
chr1	6187281	6188850	PruarS.1G099900	AT5G17050	The At5g17050 encodes a anthocyanidin 3-O-glucosyltransferase which specifically glucosylates the 3-position of the flavonoid C-ring. Anthocyanidins such as cyanidin and pelargonidin as well as flavonols such as kaempferol and quercetin are accepted substrates. Role in the glycosylation of coumarins for iron (Fe) acquisition under low-Fe conditions.
chr1	6190956	6193129	PruarS.1G100000	AT5G17050	The At5g17050 encodes a anthocyanidin 3-O-glucosyltransferase which specifically glucosylates the 3-position of the flavonoid C-ring. Anthocyanidins such as cyanidin and pelargonidin as well as flavonols such as kaempferol and quercetin are accepted substrates. Role in the glycosylation of coumarins for iron (Fe) acquisition under low-Fe conditions.
chr1	6236022	6236408	PruarS.1G100600
chr1	6237095	6240100	PruarS.1G100700	AT5G57630	CBL-interacting protein kinase.When mutated plants are hypersensitive to salt and osmotic stress.
chr1	6439840	6441592	PruarS.1G103400	AT1G73050	Glucose-methanol-choline (GMC) oxidoreductase family protein;(source:Araport11)
chr1	6486032	6494329	PruarS.1G104400	AT1G73050	Glucose-methanol-choline (GMC) oxidoreductase family protein;(source:Araport11)
chr1	6651717	6652232	PruarS.1G106700	AT3G29785	Pol-like polyprotein/retrotransposon;(source:Araport11)
chr1	6652266	6654186	PruarS.1G106800	ATMG00710	Polynucleotidyl transferase, ribonuclease H-like superfamily protein;(source:Araport11)
chr1	6654235	6654567	PruarS.1G106900	AT4G23160	Encodes a cysteine-rich receptor-like protein kinase.
chr1	6654970	6655272	PruarS.1G107000	ATMG00810	DNA/RNA polymerases superfamily protein;(source:Araport11)
chr1	6661049	6665413	PruarS.1G107300	AT2G24720	member of Putative ligand-gated ion channel subunit family
chr1	6678008	6681563	PruarS.1G107600	AT2G24710	member of Putative ligand-gated ion channel subunit family
chr1	6681925	6683705	PruarS.1G107700	AT2G29120	member of Putative ligand-gated ion channel subunit family
chr1	6684363	6693231	PruarS.1G107800	AT2G18730	diacylglycerol kinase 3;(source:Araport11)
chr1	6703282	6709803	PruarS.1G107900	AT4G28020	tRNA-thr(GGU) m(6)t(6)A37 methyltransferase;(source:Araport11)
chr1	6710294	6710740	PruarS.1G108000
chr1	6735212	6737020	PruarS.1G108400	AT2G21940	Encodes a shikimate kinase. Its transcripts appear to be expressed most highly in mature embryos and senescing leaves, and its transcript levels rise during heat stress and recovery. It is believed to be localized to the chloroplast.
chr1	6780688	6781189	PruarS.1G108600	AT2G35830	ureidoglycolate hydrolase;(source:Araport11)
chr1	7019069	7024102	PruarS.1G111200	AT5G57790	hypothetical protein;(source:Araport11)
chr1	7026904	7031116	PruarS.1G111300	AT5G57800	encodes a transmembrane protein with similarity to the sterol desaturase family at the N-terminus and to the short-chain dehydrogenase/reductase family at the C-terminus. Mutant analyses indicate this protein is involved in cuticle membrane and wax biosynthesis. The mRNA is cell-to-cell mobile.
chr1	7043620	7045776	PruarS.1G111400	AT3G31430	zinc knuckle (CCHC-type) family protein;(source:Araport11)
chr1	7049424	7049990	PruarS.1G111600	AT4G28040	nodulin MtN21-like transporter family protein
chr1	7051567	7052466	PruarS.1G111700	AT5G58370	P-loop containing nucleoside triphosphate hydrolases superfamily protein;(source:Araport11)
chr1	7437038	7442523	PruarS.1G117400	AT2G47000	Encodes an auxin efflux transmembrane transporter that is a member of the multidrug resistance P-glycoprotein (MDR/PGP) subfamily of ABC transporters. Functions in the basipetal redirection of auxin from the root tip. Exhibits apolar plasma membrane localization in the root cap and polar localization in tissues above and is involved in root hair elongation.
chr1	7510659	7516140	PruarS.1G118800	AT2G47000	Encodes an auxin efflux transmembrane transporter that is a member of the multidrug resistance P-glycoprotein (MDR/PGP) subfamily of ABC transporters. Functions in the basipetal redirection of auxin from the root tip. Exhibits apolar plasma membrane localization in the root cap and polar localization in tissues above and is involved in root hair elongation.
chr1	7520902	7526436	PruarS.1G118900	AT2G47000	Encodes an auxin efflux transmembrane transporter that is a member of the multidrug resistance P-glycoprotein (MDR/PGP) subfamily of ABC transporters. Functions in the basipetal redirection of auxin from the root tip. Exhibits apolar plasma membrane localization in the root cap and polar localization in tissues above and is involved in root hair elongation.
chr1	7549053	7552943	PruarS.1G119100	AT4G23160	Encodes a cysteine-rich receptor-like protein kinase.
chr1	7555562	7560498	PruarS.1G119200	AT5G48960	HAD-superfamily hydrolase, subfamily IG, 5-nucleotidase;(source:Araport11)
chr1	7561740	7564011	PruarS.1G119300	AT3G06960	TGD4 is an integral dimeric beta-barrel lipid transfer protein that binds PtdOH with its N-terminus and contains dimerization domains at its C-terminus. Mutations in this gene suppress the low temperature-induced phenotype of Arabidopsis tocopherol-deficient mutant vte2.
chr1	7603985	7610470	PruarS.1G120300	AT3G17450	hAT dimerization domain-containing protein;(source:Araport11)
chr1	7611487	7614479	PruarS.1G120400	AT3G06483	Pyruvate dehydrogenase kinase (PDK) specifically phosphorylates the E1&#945; subunit of the pyruvate dehydrogenase complex (PDC) on a Ser residue using ATP as a phosphate donor. PDK is a unique type of protein kinase having a His-kinase-like sequence but Ser-kinase activity. Site-directed mutagenesis and structural analysis indicate that PDK belongs to the GHKL superfamily.
chr1	7648490	7651956	PruarS.1G121200	AT3G17430	Nucleotide/sugar transporter family protein The mRNA is cell-to-cell mobile.
chr1	7661831	7664202	PruarS.1G121300	AT1G56720	Protein kinase superfamily protein;(source:Araport11)
chr1	7665559	7668619	PruarS.1G121400	AT1G48210	Plays role in abscisic acid (ABA)-dependent pathway in response to dehydration; forms homo- or heterodimers in a kinase active dependent manner.
chr1	7697395	7701537	PruarS.1G121800	AT4G36530	alpha/beta-Hydrolases superfamily protein;(source:Araport11)
chr1	7906097	7923586	PruarS.1G125000	AT1G48090	calcium-dependent lipid-binding family protein;(source:Araport11)
chr1	8104037	8105847	PruarS.1G127600	AT3G06520	agenet domain-containing protein;(source:Araport11)
chr1	8266846	8269312	PruarS.1G130800	AT3G17090	Protein phosphatase 2C family protein;(source:Araport11)
chr1	8272862	8273941	PruarS.1G130900	AT3G15355	ubiquitin-conjugating enzyme 25;(source:Araport11)
chr1	8275429	8277145	PruarS.1G131000	AT4G16210	enoyl-CoA hydratase/isomerase A;(source:Araport11)
chr1	8282287	8293726	PruarS.1G131200	AT3G17070	Peroxidase family protein;(source:Araport11)
chr1	8300426	8301319	PruarS.1G131400
chr1	8305045	8305721	PruarS.1G131500	AT3G06610	Similar to Huntingtin Yeast Partner K.Interacts with the NatA complex component NAA15. Involved regulation of heat-stress-induced protein ubiquitination.
chr1	8307286	8312672	PruarS.1G131600	AT5G49470	Encodes a protein with similarity to RAF MAP Kinase that is expressed in most plant tissues. Based on loss of function and gain of function phenotypes, RAF10 appears to be involved in ABA response.
chr1	8323403	8333108	PruarS.1G131800	AT5G49460	One of the two genes encoding subunit B of the cytosolic enzyme ATP Citrate Lyase (ACL)
chr1	8349625	8352207	PruarS.1G132100	AT3G04690	Receptor-like kinase required for maintenance of pollen tube growth. Display polar localization at the plasma membrane of the pollen tube tip.
chr1	8353131	8353629	PruarS.1G132200	AT1G32583	A microRNA MIR400 is derived from the first intron of At1g32583 in the 5'UTR. A stress-induced alternative splicing event in At1g32583 resulted in greater accumulation of miR400 primary transcripts and a low level of mature miR400.
chr1	8363197	8368285	PruarS.1G132400	AT5G58040	Encodes a subunit of the polyadenylation apparatus that interacts with and stimulates the activity of poly(A) polymerase. Additionally , it interacts with several polyadenylation factor subunits and is an RNA-binding protein. It is suggested that this protein coordinates a number of polyadenylation factor subunits with PAP and with RNA. The mRNA is cell-to-cell mobile.
chr1	8369317	8377343	PruarS.1G132500	AT3G17030	Nucleic acid-binding proteins superfamily;(source:Araport11)
chr1	8378591	8379817	PruarS.1G132600	AT1G58120	hypothetical protein;(source:Araport11)
chr1	8385804	8390600	PruarS.1G132800	AT3G66658	Encodes a putative aldehyde dehydrogenase. The gene is not responsive to osmotic stress and is expressed constitutively at a low level in plantlets and root cultures.
chr1	8403338	8405338	PruarS.1G133300	AT3G17000	Group XIV ubiquitin-conjugating enzyme that functions negative regulation of drought stress.
chr1	8485052	8488943	PruarS.1G135200	AT2G23096	Encodes a prolyl 4-hydroxylase that modifies the extensin proteins in root hair cells.
chr1	8489142	8489959	PruarS.1G135300
chr1	8551480	8552169	PruarS.1G136700
chr1	8567956	8568279	PruarS.1G137200	AT4G13190	Protein kinase superfamily protein;(source:Araport11)
chr1	8616631	8626575	PruarS.1G138400	AT3G06670	SMEK1 forms a catalytically active complex with PP4 proteins. The complex has been shown to target and dephosphorylate HYL1 which in turn promotes miRNA biogenesis. Mutants have pleiotrophic phenotypes and decreased production of miRNA. SMEK1 accumulation is responsive to ABA.
chr1	8693262	8698573	PruarS.1G139500	AT5G49330	Member of the R2R3 factor gene family. Together with MYB11 and MYB111 redundantly regulates flavonol biosynthesis.
chr1	8727591	8730717	PruarS.1G140100	AT4G16143	Protein interacts with Agrobacterium proteins VirD2 and VirE2. Is not individually essential for Agrobacterium-mediated root transformation, but when overexpressed can rescue the impa-4 decreased transformation susceptibility phenotype.
chr1	8752467	8755232	PruarS.1G140400	AT4G16120	Putative cobra like membrane-anchored cell wall protein. Acts redundantly with COBL9 to regulate root hair tip growth.
chr1	8865336	8866407	PruarS.1G143400	AT2G31590	hypothetical protein;(source:Araport11)
chr1	8942562	8945221	PruarS.1G145100	AT4G16060	hypothetical protein;(source:Araport11)
chr1	8946769	8954969	PruarS.1G145200	AT3G16785	Encodes a member of the PXPH-PLD subfamily of phospholipase D proteins. This subfamily is novel structurally different from the majority of plant PLDs by having phox homology (PX) and pleckstrin homology (PH) domains. Involved regulating root development in response to nutrient limitation. Does not appear to be involved in root hair patterning. Not induced upon Pi starvation.
chr1	9031618	9033504	PruarS.1G146600	AT4G15130	phosphorylcholine cytidylyltransferase2;(source:Araport11)
chr1	9036305	9039045	PruarS.1G146700	AT3G20170	ARM repeat superfamily protein;(source:Araport11)
chr1	9093549	9095466	PruarS.1G147800	AT5G27870	Pectin methylesterase inhibitor; INVI-PMEI protein isoform which clustered with a PME.
chr1	9272378	9272986	PruarS.1G150600	AT3G16660	Pollen Ole e 1 allergen and extensin family protein;(source:Araport11)
chr1	9273719	9275065	PruarS.1G150700	AT5G49070	Encodes KCS21, a member of the 3-ketoacyl-CoA synthase family involved in the biosynthesis of VLCFA (very long chain fatty acids).
chr1	9288845	9293743	PruarS.1G151000	AT4G15900	Mutations confer hypersensitivity to glucose and sucrose and augments sensitivity to cytokinin, ethylene, ABA and auxin. Encodes a nuclear WD40 protein that is imported into the nucleus. Essential for plant innate immunity. Interacts with MOS4 and AtCDC5. It is also predicted to have two DWD motifs. It can bind to DDB1a in Y2H assays, and DDB1b in co-IP assays, and may be involved in the formatio…
chr1	9317573	9328402	PruarS.1G151300	AT3G06880	Transducin/WD40 repeat-like superfamily protein;(source:Araport11)
chr1	9326709	9328514	PruarS.1G151400	AT3G06890	transmembrane protein;(source:Araport11)
chr1	9353577	9354421	PruarS.1G151900	AT2G47710	Adenine nucleotide alpha hydrolases-like superfamily protein;(source:Araport11)
chr1	9521023	9525537	PruarS.1G154600	AT4G15780	SNARE protein member of VAMP72 Gene Family; TGN/PM localized. Involved in autophagy, possibly in the process of formation of autophagic vesicles.
chr1	9595637	9598827	PruarS.1G155600	ATMG00810	DNA/RNA polymerases superfamily protein;(source:Araport11)
chr1	9804416	9812824	PruarS.1G158200	AT5G18640	alpha/beta-Hydrolases superfamily protein;(source:Araport11)
chr1	10012110	10018601	PruarS.1G161000	AT3G21480	BRCT domain-containing DNA repair protein;(source:Araport11)
chr1	10034191	10041458	PruarS.1G161500	AT4G15560	Encodes a protein with 1-deoxyxylulose 5-phosphate synthase activity involved in the MEP pathway. It is essential for chloroplast development in Arabidopsis
chr1	10041566	10044215	PruarS.1G161600	AT5G18800	Cox19-like CHCH family protein;(source:Araport11)
chr1	10062912	10063986	PruarS.1G161900	AT3G12290	MTHFD1 encodes a cytoplasmic bifunctional methylenetetrahydrofolate dehydrogenase/methenyltetrahydrofolate cyclohydrolase that is involved in one carbon metabolism and control of DNA methylation.
chr1	10064643	10065264	PruarS.1G162000	AT3G02720	Encodes a glyoxalase with high activity towards glyoxal and methylglyoxal. It differs from its animal and bacterial homologs with respect to the configuration of its catalytic residues and the oligomeric property of the enzyme. The mRNA is cell-to-cell mobile.
chr1	10141055	10147511	PruarS.1G163200	AT5G18570	Encodes AtObgC, a plant ortholog of bacterial Obg. AtObgC is a chloroplast-targeting GTPase essential for early embryogenesis. Mutations in this locus result in embryo lethality. The protein is dually localized in the stroma and the inner envelope membrane and is involved in thylakoid membrane biogenesis and functions primarily in plastid ribosome biogenesis during chloroplast development.
chr1	10193009	10193587	PruarS.1G163900	AT3G21550	transmembrane protein, putative (DUF679 domain membrane protein 2);(source:Araport11)
chr1	10327823	10328875	PruarS.1G167300	AT3G06260	Encodes a protein with putative galacturonosyltransferase activity.
chr1	10328936	10333667	PruarS.1G167400	AT4G15475	Contributes to UV tolerance through nucleotide excision repair.
chr1	10351971	10355705	PruarS.1G167700	AT5G18940	Mo25 family protein;(source:Araport11)
chr1	10393546	10402088	PruarS.1G168600	AT4G14290	alpha/beta-Hydrolases superfamily protein;(source:Araport11)
chr1	10417207	10421641	PruarS.1G169000	AT5G19010	member of MAP Kinase
chr1	10484547	10488455	PruarS.1G169800	AT3G23580	Encodes one of the 3 ribonucleotide reductase (RNR) small subunit genes (RNR2A). Functionally redundant with the ribonucleotide reductase TSO2. mRNA was shown to specifically accumulate during the S-phase of the cell cycle in synchronized tobacco BY2 cells. Critical for cell cycle progression, DNA damage repair and plant development.
chr1	10509938	10512022	PruarS.1G170100	AT5G19020	Encodes a pentatricopeptide repeat protein (PPR) protein involved in mitochondrial mRNA editing.
chr1	10562522	10563951	PruarS.1G171000	AT2G45620	Nucleotidyltransferase family protein involved in transcript polyadenylation. TUTase which connects decapping activators and prevents the accumulation of excessively deadenylated mRNAs to avoid siRNA biogenesis.
chr1	10706518	10709111	PruarS.1G173400	AT5G19140	aluminum induced protein with YGL and LRDR motifs;(source:Araport11)
chr1	10729142	10729933	PruarS.1G174000	AT5G43400	plant/protein;(source:Araport11)
chr1	11101132	11109277	PruarS.1G180300	AT4G08980	Encodes an F-box gene that is a novel negative regulator of AGO1 protein levels and may play a role in ABA signalling and/or response. It is a F-box subunit of the SCF E3 ubiquitin ligase complex that mediates the degradation of 14-3-3 proteins.
chr1	11389710	11398643	PruarS.1G184300	AT3G14470	NB-ARC domain-containing disease resistance protein;(source:Araport11)
chr1	11486373	11500621	PruarS.1G186000	AT2G32810	putative beta-galactosidase
chr1	11541325	11544523	PruarS.1G187200	AT3G07200	RING/U-box superfamily protein. SUMO- targeted ubiquitin ligase.
chr1	11545497	11549996	PruarS.1G187300	AT3G23910	reverse transcriptase-like protein;(source:Araport11)
chr1	11550841	11554069	PruarS.1G187400	AT2G44200	pre-mRNA splicing factor domain-containing protein;(source:Araport11)
chr1	11746899	11770965	PruarS.1G192000	AT3G14470	NB-ARC domain-containing disease resistance protein;(source:Araport11)
chr1	11944820	11946301	PruarS.1G195100	AT4G13990	Encodes a mannan beta-galactosyltransferase that is required for normal beta-galactosylation of beta-galactoglucomannan (GGM).
chr1	12022932	12024615	PruarS.1G197200	AT4G14010	Member of a diversely expressed predicted peptide family showing sequence similarity to tobacco Rapid Alkalinization Factor (RALF), and is believed to play an essential role in the physiology of Arabidopsis. Consists of a single exon and is characterized by a conserved C-terminal motif and N-terminal signal peptide.
chr1	12039766	12051168	PruarS.1G197500	AT3G23790	AMP-dependent synthetase and ligase family protein involved in fatty acid biosynthesis.
chr1	12217920	12236305	PruarS.1G202800	AT3G23790	AMP-dependent synthetase and ligase family protein involved in fatty acid biosynthesis.
chr1	12239935	12241773	PruarS.1G203000	AT3G23770	O-Glycosyl hydrolases family 17 protein;(source:Araport11)
chr1	12289274	12292878	PruarS.1G204200	AT4G23160	Encodes a cysteine-rich receptor-like protein kinase.
chr1	12294524	12295257	PruarS.1G204300	AT3G60590	cytochrome P450 family protein;(source:Araport11)
chr1	12308739	12310163	PruarS.1G204500	AT4G15550	UDP-glucose:indole-3-acetate beta-D-glucosyltransferase
chr1	12471911	12473251	PruarS.1G208000	AT5G41980	nuclease;(source:Araport11)
chr1	12586286	12586603	PruarS.1G210000	AT4G37920	Thylakoid localized protein involved in plastid RNA processing/chloroplast biogenesis; essential for chloroplast development and biogenesis.
chr1	12657191	12658318	PruarS.1G211300	AT5G44680	DNA glycosylase superfamily protein;(source:Araport11)
chr1	12692838	12701942	PruarS.1G212000	AT3G23670	Microtubule motor kinesin PAKRP1L/Kinesin-12B. Together with PAKRP1/Kinesin-12A, serve as linkers of the plus ends of antiparallel microtubules in the phragmoplast.
chr1	12755759	12758522	PruarS.1G212600	ATMG00820	Reverse transcriptase (RNA-dependent DNA polymerase);(source:Araport11)
chr1	12824419	12826653	PruarS.1G214200	AT4G14920	Acyl-CoA N-acyltransferase with RING/FYVE/PHD-type zinc finger protein;(source:Araport11)
chr1	12828975	12833015	PruarS.1G214300	AT4G23160	Encodes a cysteine-rich receptor-like protein kinase.
chr1	12862987	12864491	PruarS.1G215000	AT4G08850	MIK1 encodes a receptor kinase that forms a complex with MDIS1/MIK2 and binds LURE1, the female pollen guidance chemi-attractant. MIK1 phosphorylates MDIS1 and is autophosphorylated.
chr1	12938850	12942320	PruarS.1G216200	AT4G21410	Encodes a cysteine-rich receptor-like protein kinase.
chr1	12955620	12959293	PruarS.1G216700	AT3G22060	contains Pfam profile: PF01657 Domain of unknown function that is usually associated with protein kinase domain Pfam:PF00069, however this protein does not have the protein kinase domain
chr1	12988136	12995914	PruarS.1G217300	AT1G14780	MACPF-containing protein.
chr1	13005103	13006240	PruarS.1G217600	AT3G07880	RhoGTPase GDP dissociation inhibitor (RhoGDI) that spatially restricts the sites of growth to a single point on the trichoblast. It regulates the NADPH oxidase RHD2/AtrbohC, which is required for hair growth.
chr1	13008627	13020769	PruarS.1G217700	AT5G26570	chloroplastidic phosphoglucan, water dikinase (PWD) which is required for normal degradation of leaf starch in Arabidopsis. NMR analysis of the mutants, suggests that the gene is specifically involved in the phosphorylation of the glucosyl residues of starch at the C3 position.
chr1	13027319	13030227	PruarS.1G217800	ATMG00820	Reverse transcriptase (RNA-dependent DNA polymerase);(source:Araport11)
chr1	13115121	13123421	PruarS.1G219400	AT4G14180	Encodes a protein that is involved in meiotic recombination and is required for meiotic double strand break repair.
chr1	13336276	13340603	PruarS.1G222100	AT4G23160	Encodes a cysteine-rich receptor-like protein kinase.
chr1	13399636	13401147	PruarS.1G223300	AT5G12890	UDP-Glycosyltransferase superfamily protein;(source:Araport11)
chr1	13407857	13413174	PruarS.1G223400	AT3G28345	Encodes an ATP-binding cassette (ABC) transporter. Expressed in the vascular tissue of primary stem.
chr1	13417567	13420637	PruarS.1G223600	AT1G11300	The annotation for At1g11300 in TAIR10 is incorrect. This locus has been split into two At1g11300 (symbol: EGM1) and At1g11305 (symbol: EGM2) (Olivier Loudet, personal communication, 2013-04-03). See Comment field for revised annotation.
chr1	13420794	13421519	PruarS.1G223700	AT2G34320	Polynucleotidyl transferase, ribonuclease H-like superfamily protein;(source:Araport11)
chr1	13458180	13460169	PruarS.1G225200	AT3G01410	Polynucleotidyl transferase, ribonuclease H-like superfamily protein;(source:Araport11)
chr1	13460485	13461309	PruarS.1G225300	ATMG00860	DNA/RNA polymerases superfamily protein;(source:Araport11)
chr1	13461445	13462398	PruarS.1G225400	AT3G61880	Encodes a cytochrome p450 monooxygenase. Overexpression of this gene allows fruit growth independently of fertilization. The gene is normally expressed only in floral organs(during the Arabidopsis stage 14 flower) and in the funiculus at anthesis.
chr1	13462468	13462917	PruarS.1G225500	AT4G14310	Transducin/WD40 repeat-like superfamily protein;(source:Araport11)
chr1	13462963	13463532	PruarS.1G225600	AT4G10070	KH domain-containing protein;(source:Araport11)
chr1	13464210	13465111	PruarS.1G225700	AT5G04310	Pectin-modifying gene involved in guard cell wall modifications that are important for proper maintenance of turgor pressure and stomatal movement.
chr1	13498591	13500370	PruarS.1G227500	AT1G32220	NAD(P)-binding Rossmann-fold superfamily protein;(source:Araport11)
chr1	13501009	13502998	PruarS.1G227600	AT3G01410	Polynucleotidyl transferase, ribonuclease H-like superfamily protein;(source:Araport11)
chr1	13537940	13548590	PruarS.1G228500	AT2G43070	SIGNAL PEPTIDE PEPTIDASE-LIKE 3;(source:Araport11)
chr1	13710484	13712574	PruarS.1G230600	AT5G10200	Encodes a mitochondria-localized PPR protein that is crucial for early embryo-development. Required for ethylene-induced root hair growth through stabilizing PIN2.
chr1	14642354	14649469	PruarS.1G249500	AT4G23160	Encodes a cysteine-rich receptor-like protein kinase.
chr1	14964724	14966204	PruarS.1G255500	AT3G27925	Encodes a DegP protease; nuclear gene encoding chloroplast-targeted protease that can degrade two lumenal proteins, plastocyanin and OE33, suggesting a role as a general-purpose protease in the thylakoid lumen. Involved in the degradation of D1 protein of PS II, hence participating in the repair of PS II damages caused by photoinhibition. The mRNA is cell-to-cell mobile.
chr1	15253611	15258967	PruarS.1G260200	AT4G04950	Encodes a monothiol glutaredoxin that is a critical component involved in ROS accumulation, auxin signaling, and temperature-dependent postembryonic growth in plants. It has been shown to associate with the cytosolic Fe-S assembly (CIA) complex and contributes to, but is not essential for, the correct functioning of client Fe-S proteins in unchallenged conditions.
chr1	15470209	15476118	PruarS.1G263600	AT4G12560	Encodes CPR1 (Constitutive Expresser of PR Genes 1, also known as CPR30), a F-Box protein that functions as a negative regulator of defense response and targets resistance proteins.
chr1	15554866	15555177	PruarS.1G265300	AT5G60600	Encodes a chloroplast-localized hydroxy-2-methyl-2-(E)-butenyl 4-diphosphate (HMBPP) synthase (HDS), catalyzes the formation of HMBPP from 2-C-methyl-D-erythrytol 2,4-cyclodiphosphate (MEcPP). The HDS enzyme controls the penultimate steps of the biosynthesis of IPP and dimethylallyl diphosphate (DMAPP) via the MEP pathway and may serve as a metabolic control point for SA-mediated disease resistan…
chr1	15954974	15959217	PruarS.1G273300	AT2G31510	IBR domain-containing protein;(source:Araport11)
chr1	15959250	15960560	PruarS.1G273400	AT4G38760	nucleoporin (DUF3414);(source:Araport11)
chr1	16071014	16075306	PruarS.1G276000	AT2G31450	DNA glycosylase superfamily protein;(source:Araport11)
chr1	16135369	16149587	PruarS.1G276600	AT1G05960	Part of a nanodomain complex that tethers PI4K&#945;1 to the plasma membrane.
chr1	16177069	16177473	PruarS.1G277000	AT3G62500	F-box protein RMF;(source:Araport11)
chr1	16215418	16216221	PruarS.1G277500	AT3G59400	GUN, genomes uncoupled, is necessary for coupling the expression of some nuclear genes to the functional state of the chloroplast. Binds to the magnesium chelatase complex and promotes formation of the substrate,a tetrapyrrole signaling molecule. Porphyrin-binding protein that enhances the activity of Mg-chelatase. Although required for chlorophyll accumulation under normal growth conditions, GUN…
chr1	16671563	16676918	PruarS.1G285400	AT1G09620	ATP binding/leucine-tRNA ligases/aminoacyl-tRNA ligase;(source:Araport11)
chr1	16727749	16728189	PruarS.1G287200	AT3G50370	hypothetical protein;(source:Araport11)
chr1	17068996	17069820	PruarS.1G293100	AT4G03940	transmembrane protein;(source:Araport11)
chr1	17141994	17148273	PruarS.1G294700	AT4G00980	zinc knuckle (CCHC-type) family protein;(source:Araport11)
chr1	17171919	17173848	PruarS.1G295400	AT5G05050	Cysteine proteinases superfamily protein;(source:Araport11)
chr1	17175540	17177625	PruarS.1G295500	AT3G11170	Chloroplastic enzyme responsible for the synthesis of 16:3 and 18:3 fatty acids from galactolipids, sulpholipids and phosphatidylglycerol. Uses ferredoxin as electron donor. Gene expression is induced by wounding in shoot and root. The wound-response in shoot is independent of jasmonic acid mediated pathway whereas the root response is mediated by jasmonic acid. The mRNA is cell-to-cell mobile.
chr1	17198292	17210261	PruarS.1G296300	AT5G67550	transmembrane protein;(source:Araport11)
chr1	17291215	17292683	PruarS.1G297300	AT1G23440	Peptidase C15, pyroglutamyl peptidase I-like protein;(source:Araport11)
chr1	17318793	17324700	PruarS.1G298100	AT2G43500	Plant regulator RWP-RK family protein;(source:Araport11)
chr1	17451848	17454774	PruarS.1G300900	AT5G45900	Component of autophagy conjugation pathway. Required for proper senescence. Contributes to plant basal immunity towards fungal infection.
chr1	17573915	17575639	PruarS.1G303900	ATMG00516
chr1	17575670	17576272	PruarS.1G304000	AT1G24090	RNase H family protein;(source:Araport11)
chr1	17576889	17577702	PruarS.1G304100	AT3G14460	Leucine rich repeat protein that also contains an adenylate cyclase catalytic core motif. Capable of converting ATP to cAMP in vitro. Mutants show increased susceptibility to fungal pathogens.
chr1	17708463	17709542	PruarS.1G306400	AT1G49920	MuDR family transposase;(source:Araport11)
chr1	17743388	17744736	PruarS.1G306800	AT4G36130	Ribosomal protein L2 family;(source:Araport11)
chr1	17866577	17875086	PruarS.1G309400	AT2G18030	Peptide methionine sulfoxide reductase family protein;(source:Araport11)
chr1	17907845	17914392	PruarS.1G310300	AT2G43560	FKBP-like peptidyl-prolyl cis-trans isomerase family protein;(source:Araport11)
chr1	17927735	17934501	PruarS.1G310400	AT1G65260	Encodes a protein required for thylakoid membrane formation.
chr1	18218537	18224062	PruarS.1G316100	AT3G25940	TFIIB zinc-binding protein;(source:Araport11)
chr1	18274826	18275968	PruarS.1G317400	AT4G23160	Encodes a cysteine-rich receptor-like protein kinase.
chr1	18276044	18277117	PruarS.1G317500	AT4G23160	Encodes a cysteine-rich receptor-like protein kinase.
chr1	18639091	18640140	PruarS.1G324700	AT1G68130	Encodes the longer of two splice variants of a transcription factor involved in regulating starch metabolism in response to cold.
chr1	18666760	18672020	PruarS.1G325300	AT3G59670	elongation factor;(source:Araport11)
chr1	18970820	18972571	PruarS.1G331400
chr1	18972674	18975376	PruarS.1G331500	AT3G01090	Encodes a SNF1-related protein kinase that physically interacts with SCF subunit SKP1/ASK1 and 20S proteosome subunit PAD1. It can also interact with PRL1 DWD-containing protein. Based on in vitro degradation assays and cul4cs and prl1 mutants, there is evidence that AKIN10 is degraded in a proteasome-dependent manner, and that this depends on a CUL4-PRL1 E3 ligase
chr1	19042679	19043652	PruarS.1G332400	AT3G17600	Encodes a member of the Aux/IAA family of proteins implicated in auxin signaling. IAA31 shares several residues with the conserved domain II region, believed to act as a degron in many of the rapidly degraded Aux/IAA family members. An IAA31 fusion protein is quite long-lived, but can be degraded more rapidly in the presence of auxin. Unlike many other family members, IAA31 transcript levels do n…
chr1	19073132	19083766	PruarS.1G332900	AT5G17250	Alkaline-phosphatase-like family protein;(source:Araport11)
chr1	19098586	19101396	PruarS.1G333400	AT3G17630	member of Putative Na+/H+ antiporter family
chr1	19412910	19415779	PruarS.1G340500	AT1G11680	putative obtusifoliol 14-alpha demethylase involved in sterol biosynthesis. The mRNA is cell-to-cell mobile.
chr1	19773961	19781456	PruarS.1G348600	AT5G13300	Belongs to 15-member small GTPase gene family, ARF-GAP domain proteins (AGD); corresponds to AGD3, and is one of four proteins belonging to class 1, together with AGD1, AGD2 and AGD4. The protein contains four domains: BAR domain, PH domain, an ARF-GAP domain, and two Ankyrin repeats. In sfc mutants, the secondary and tertiary veins of cotyledons, leaves, sepals and petals are largely replaced by…
chr1	19835403	19836596	PruarS.1G349700	AT4G23160	Encodes a cysteine-rich receptor-like protein kinase.
chr1	19836835	19837533	PruarS.1G349800	ATMG00710	Polynucleotidyl transferase, ribonuclease H-like superfamily protein;(source:Araport11)
chr1	19837860	19839476	PruarS.1G349900	AT5G48050	Copia-like polyprotein/retrotransposon;(source:Araport11)
chr1	19846879	19850145	PruarS.1G350200	ATMG00810	DNA/RNA polymerases superfamily protein;(source:Araport11)
chr1	19891002	19893995	PruarS.1G351500	AT3G26790	Transcriptional factor with high similarity to the B3 region of the VP1/ABI3-like proteins. Full length FUS3 protein binds to the highly conserved RY motif [DNA motif CATGCA(TG)], present in many seed-specific promoters, and the B3 domains of this transcription factor is necessary for the specific interaction with the RY element. Transcriptional activity of FUS3 requires the B3 DNA-binding domain…
chr1	20073998	20075396	PruarS.1G353600	AT2G33510	CFL1 is a negative regulator of cuticle development. Overexpression of CFL1 causes defects in cuticle formation. Interacts with FBH1, FBH3 and HDG1 to regulate cuticle formation. The physical interaction requires the C terminal 50 amino acids.
chr1	20397907	20399410	PruarS.1G358400	AT5G50570	Together with SPL13B involved in floral transition. Expression reduced by Verticillium dahliae SRNAs which affects the plant's miR157d which targets SPL13A and B.
chr1	20471479	20474804	PruarS.1G359500
chr1	20694706	20699949	PruarS.1G363800	AT4G27120	ER-resident adaptor protein. Part of complex with C53 and UFL1, the E3 ligase that mediates ufmylation. Involved in the pathway that links ribosome-associated quality control with selective autophagy at the ER.
chr1	20991960	20992393	PruarS.1G370200
chr1	20992930	20993817	PruarS.1G370300	AT1G67540	Encoding a lipid droplet-associated protein; critical for the accumulation of lipid droplets and pollen longevity.
chr1	21600274	21603156	PruarS.1G382600	AT5G51970	Encodes a sorbitol dehydrogenase that exhibits greatest oxidative activity with sorbitol, ribitol and xylitol as substrates. SDH can be thiolated in vitro.
chr1	21761679	21764923	PruarS.1G385800	AT3G01680	Encodes a protein localized to phloem filaments that is required for phloem filament formation. The mRNA is cell-to-cell mobile.
chr1	22129779	22133715	PruarS.1G392400	AT3G26370	O-fucosyltransferase family protein;(source:Araport11)
chr1	22311238	22313818	PruarS.1G395400	AT1G23390	A kelch domain-containing F-box protein. Its N terminus contains a typical F-box motif but its C-terminal domain only consists of one predicted kelch motif. Predicted to be stu Interacts with chalcone synthase CHS to mediate CHS ubiquitination and degradation.
chr1	22444906	22448537	PruarS.1G397700	ATMG00820	Reverse transcriptase (RNA-dependent DNA polymerase);(source:Araport11)
chr1	22496382	22501891	PruarS.1G398900	AT5G14740	Encodes a beta carbonic anhydrase likely to be localized in the cytoplasm. Expression of its mRNA is seen in etiolated seedlings and points to a possible nonphotosynthetic role for this isoform.
chr1	22587625	22592845	PruarS.1G401000	AT1G60220	Encodes a deSUMOylating enzyme. In vitro it has both peptidase activity and isopeptidase activity: it can cleave C-terminal residues from SUMO to activate it for attachment to a target protein and it can also act on the isopeptide bond between SUMO and another protein. sGFP:OTS1 protein accumulates in the nucleus. Double mutant analysis with ULP1C/OTS2 indicates that these genes are involved in s…
chr1	22643142	22647922	PruarS.1G402000	AT1G23800	Encodes a mitochondrial aldehyde dehydrogenase; nuclear gene for mitochondrial product.
chr1	22980952	22984104	PruarS.1G407300	AT1G24090	RNase H family protein;(source:Araport11)
chr1	22984904	22987032	PruarS.1G407400	AT1G24095	Putative thiol-disulfide oxidoreductase DCC;(source:Araport11)
chr1	23070121	23073029	PruarS.1G409600	AT1G51760	encodes a member of the six Arabidopsis IAA-amino acid conjugate hydrolase subfamily and conjugates and conjugates IAA-Ala in vitro. Gene is expressed most strongly in roots, stems, and flowers. The mRNA is cell-to-cell mobile.
chr1	23099453	23100250	PruarS.1G410100	AT5G06650	Together with GIS and ZPF8 plays partially redundant and essential role in inflorescence trichome initiation and in its regulation by GA and cytokinins.
chr1	23222241	23231072	PruarS.1G411700	AT1G70060	Encodes a homolog of the transcriptional repressor SIN3 (AT1G24190). The mRNA is cell-to-cell mobile.
chr1	23400874	23403149	PruarS.1G414300	AT1G59640	A basic helix-loop-helix encoding gene (BIGPETAL, BPE) involved in the control of petal size. BPE is expressed via two mRNAs derived from an alternative splicing event. The BPEub (AT1G59640.1)transcript is expressed ubiquitously, whereas the BPEp (AT1G59640.2) transcript is preferentially expressed in petals. Plants that lack the petal-expressed variant BPEp have larger petals as a result of incr…
chr1	23434212	23437518	PruarS.1G414900	AT5G62620	Encodes a Golgi-localized hydroxyproline-O-galactosyltransferase. Mutants display multiple phenotypes including reduced seed coat mucilage and accelerated leaf senescence.
chr1	23463740	23467728	PruarS.1G415500	AT1G27150	Tetratricopeptide repeat (TPR)-like superfamily protein;(source:Araport11)
chr1	23472685	23476015	PruarS.1G415700	AT1G27100	Actin cross-linking protein;(source:Araport11)
chr1	23486346	23486974	PruarS.1G416000	AT5G39950	encodes a cytosolic thioredoxin that reduces disulfide bridges of target proteins by the reversible formation of a disulfide bridge between two neighboring Cys residues present in the active site. Thioredoxins have been found to regulate a variety of biological reactions in prokaryotic and eukaryotic cells.
chr1	23630101	23635653	PruarS.1G419500	AT3G17900	Plant specific component of TRAPPII vesicle transport complex.
chr1	23638961	23642210	PruarS.1G419600	AT5G15080	Receptor-like cytoplasmic kinase involved in CLE and BAM signaling to maintain root meristem homeostasis.
chr1	23643115	23645307	PruarS.1G419700	AT1G07040	plant/protein;(source:Araport11)
chr1	23682291	23682700	PruarS.1G420500	AT4G36080	Component of the SPT module of the SAGA complex.
chr1	23682742	23683402	PruarS.1G420600
chr1	23683883	23686763	PruarS.1G420700
chr1	23704570	23710410	PruarS.1G421200	AT1G14420	Pectate lyase family protein;(source:Araport11)
chr1	23723196	23725653	PruarS.1G421600	AT1G14410	Encodes a homolog of the potato p24 protein. Binds single strand telomeric repeats. Negatively regulates telomerase activity and telomere length.
chr1	23825588	23835854	PruarS.1G423500	AT1G69830	Encodes a plastid-localized &#945;-amylase. Expression is reduced in the SEX4 mutant. Loss of function mutations show normal diurnal pattern of starch accumulation/degradation. Expression follows circadian rhythms.
chr1	23928246	23934129	PruarS.1G424700	AT1G69700	Part of the AtHVA22 family. Protein expression is ABA- and stress-inducible. The mRNA is cell-to-cell mobile.
chr1	23973026	23975032	PruarS.1G425700	AT1G26840	Origin Recognition Complex subunit 6. Involved in the initiation of DNA replication. Regulated transcriptionally during cell cycle, peaking at G1/S-phase. Target of E2F/DF family of transcription factors. It acts downstream of BRP4, and is, at least in part, involved in the BRP4-mediated mitotic cell-cycle progression.
chr1	24039182	24042675	PruarS.1G426900	AT1G13310	Endosomal targeting BRO1-like domain-containing protein;(source:Araport11)
chr1	24069164	24070207	PruarS.1G427500	AT1G69600	Encodes ZFHD1, a member of the zinc finger homeodomain transcriptional factor family. Binds to the 62 bp promoter region of ERD1 (early responsive to dehydration stress 1). Expression of ZFHD1 is induced by drought, high salinity and abscisic acid.
chr1	24169479	24171171	PruarS.1G429400	AT1G69560	Encodes LOF2 (LATERAL ORGAN FUSION2), a MYB-domain transcription factor expressed in organ boundaries. Functions in boundary specification, meristem initiation and maintenance, and organ patterning. Also see LOF1 (At1g26780).
chr1	24195678	24199920	PruarS.1G429900	AT1G69530	Member of Alpha-Expansin Gene Family. Naming convention from the Expansin Working Group (Kende et al, Plant Mol Bio). Involved in the formation of nematode-induced syncytia in roots of Arabidopsis thaliana.
chr1	24209228	24212235	PruarS.1G430100	AT1G69523	S-adenosyl-L-methionine-dependent methyltransferases superfamily protein;(source:Araport11)
chr1	24212865	24215161	PruarS.1G430200	AT5G64130	cAMP-regulated phosphoprotein 19-related protein;(source:Araport11)
chr1	24245768	24251958	PruarS.1G431100	AT2G03150	Encodes a nuclear-localized calcium-binding protein RSA1 (SHORT ROOT IN SALT MEDIUM 1), which is required for salt tolerance.
chr1	24252302	24253966	PruarS.1G431200	AT2G03150	Encodes a nuclear-localized calcium-binding protein RSA1 (SHORT ROOT IN SALT MEDIUM 1), which is required for salt tolerance.
chr1	24280064	24284114	PruarS.1G432000	AT1G14040	Encodes a PHO1 homologue that is upregulated in response to Zn deficiency and is involved in Pi homeostasis in response to Zn deficiency. The mRNA is cell-to-cell mobile.
chr1	24299722	24302033	PruarS.1G432400	AT1G14030	Encodes a lysine methyltransferase whose main soluble physiological substrates are chloroplastic fructose 1,6-bisphosphate aldolases, FBA1, FBA2, and FBA3. Lysines near the C-terminal end of the target proteins are trimethylated.
chr1	24328271	24333133	PruarS.1G433200	AT1G69450	Early-responsive to dehydration stress protein (ERD4);(source:Araport11)
chr1	24485786	24491012	PruarS.1G436700	AT3G29320	Encodes a plastidic alpha-glucan phosphorylase. In vitro, the enzyme has a preference for maltooligosaccharides, such as maltoheptaose. The mRNA is cell-to-cell mobile.
chr1	24729341	24733187	PruarS.1G441700	AT2G03667	Asparagine synthase family protein;(source:Araport11)
chr1	24748332	24750164	PruarS.1G442100	AT1G26355	SPIRAL1-LIKE1 belongs to a six-member gene family in Arabidopsis; all members share a high sequence similarity in amino- and carboxy-terminal regions. GUS expression was detected only in pollen; however, no endogenous transcript was found.
chr1	24750899	24752328	PruarS.1G442200	AT2G03690	Ubiquinone biosynthesis protein COQ4 homolog.
chr1	24783812	24787189	PruarS.1G442700	AT1G13700	Encodes a cytosolic 6-phosphogluconolactonase (PGL) thought to be involved in the oxidative pentose-phosphate pathway (OPPP).
chr1	24845183	24847628	PruarS.1G443900	AT1G69120	Floral homeotic gene encoding a MADS domain protein homologous to SRF transcription factors. Specifies floral meristem and sepal identity. Required for the transcriptional activation of AGAMOUS. Interacts with LEAFY.Binds to promoter and regulates the expression of flowering time genes SVP, SOC1 and AGL24.
chr1	24935604	24937849	PruarS.1G446600	AT3G14630	putative cytochrome P450
chr1	24955718	24962585	PruarS.1G447000	AT2G26710	Encodes a member of the cytochrome p450 family that serves as a control point between multiple photoreceptor systems and brassinosteroid signal transduction. Involved in brassinolide metabolism. Mediates response to a variety of light signals including hypocotyl elongation and cotyledon expansion.
chr1	25042302	25045113	PruarS.1G448700	AT1G69010	Encodes BES1-INTERACTING MYC-LIKE 2 (BIM2), a PAR1 (PHYTOCHROME RAPIDLY REGULATED 1)-interacting protein that positively modulates the shade avoidance syndrome in Arabidopsis seedlings.
chr1	25155325	25155816	PruarS.1G451700	AT5G42905	Polynucleotidyl transferase, ribonuclease H-like superfamily protein;(source:Araport11)
chr1	25185659	25186455	PruarS.1G452300	AT3G14630	putative cytochrome P450
chr1	25186488	25187630	PruarS.1G452400	AT2G26710	Encodes a member of the cytochrome p450 family that serves as a control point between multiple photoreceptor systems and brassinosteroid signal transduction. Involved in brassinolide metabolism. Mediates response to a variety of light signals including hypocotyl elongation and cotyledon expansion.
chr1	25201197	25202502	PruarS.1G452700	AT3G50430	golgin;(source:Araport11)
chr1	25217271	25218183	PruarS.1G453100	AT1G68910	Encodes one of the WPP domain-interacting proteins (WIT1/AT5G11390, WIT2/AT1G68910) required for RanGAP nuclear envelope association in root tip cells. Ran GTPase plays essential roles in multiple cellular processes, including nucleocytoplasmic transport, spindle formation, and postmitotic nuclear envelope reassembly. The cytoplasmic Ran GTPase activating protein RanGAP is critical to establish a…
chr1	25218261	25219353	PruarS.1G453200	AT1G68910	Encodes one of the WPP domain-interacting proteins (WIT1/AT5G11390, WIT2/AT1G68910) required for RanGAP nuclear envelope association in root tip cells. Ran GTPase plays essential roles in multiple cellular processes, including nucleocytoplasmic transport, spindle formation, and postmitotic nuclear envelope reassembly. The cytoplasmic Ran GTPase activating protein RanGAP is critical to establish a…
chr1	25426865	25427323	PruarS.1G457900	AT2G01150	Encodes a RING-H2 finger protein that is expressed in vascular tissue, root tips, embryos and pistils.
chr1	25452417	25454335	PruarS.1G458300	AT3G25600	Calmodulin like protein. Paralog of CML15.
chr1	25467420	25474244	PruarS.1G458500	AT1G68720	Encodes the chloroplastic A-to-I tRNA editing tRNA adenosine deaminase arginine involved in chloroplast protein translation.
chr1	25492459	25496712	PruarS.1G458900	AT1G26120	alpha/beta-Hydrolases superfamily protein;(source:Araport11)
chr1	25529991	25533916	PruarS.1G459400	AT4G23160	Encodes a cysteine-rich receptor-like protein kinase.
chr1	25577867	25583542	PruarS.1G460200	AT1G67230	Encodes a nuclear coiled-coil protein related to the carrot peripheral nuclear protein NMCP1 that is involved in the determination of plant nuclear structure. Member of a small gene family in Arabidopsis containing 4 proteins (LNC1-4 or CRWN 1-4) with redundant functions in protection from oxidative damage, control of nuclear morphology and degradation of ABI5.
chr1	25607005	25608391	PruarS.1G461300	AT1G26100	Cytochrome b561/ferric reductase transmembrane protein family;(source:Araport11)
chr1	25613282	25619782	PruarS.1G461500	AT3G25690	actin binding protein required for normal chloroplast positioning The mRNA is cell-to-cell mobile.
chr1	25657739	25658260	PruarS.1G462100	AT3G25700	Eukaryotic aspartyl protease family protein;(source:Araport11)
chr1	25658293	25659090	PruarS.1G462200	AT3G25700	Eukaryotic aspartyl protease family protein;(source:Araport11)
chr1	25682215	25684870	PruarS.1G462500	AT1G75290	encodes a protein whose sequence is similar to an isoflavone reductase
chr1	25726078	25731214	PruarS.1G463600	AT1G45180	RING/U-box superfamily protein;(source:Araport11)
chr1	25743695	25748098	PruarS.1G463900	AT1G25570	Di-glucose binding protein with Leucine-rich repeat domain-containing protein;(source:Araport11)
chr1	25805398	25806809	PruarS.1G465100	AT2G25010	Encodes a nuclear localized aminotransferase like protein containing a plant mobile domain. MAIL1 is expressed in the root, SAM, leaves, flowers and embryo. Loss of function mutations display defects in root and shoot growth. In the root, primary root growth terminates early. In the shoot, leaf development is delayed, and lateral organs are smaller than normal. MAIL1 appears to affect meristem ce…
chr1	25808526	25816828	PruarS.1G465200	AT1G25540	Encodes a nuclear protein that acts in a phyB pathway (but downstream of phyB) and induces flowering in response to suboptimal light conditions. PFT1 promotes flowering in CO dependent and independent pathways and integrates several environmental stimuli, such as light quality and JA-dependent defenses. Mutants are hypo-responsive to far-red and hyper-responsive to red light and flower late under…
chr1	25841629	25841973	PruarS.1G465800	AT5G63830	HIT-type Zinc finger family protein;(source:Araport11)
chr1	25882065	25884690	PruarS.1G466600	AT1G25480	Encodes a phosphorylation-dependent anion channel that can mediate malate release from the vacuole and is required for stomatal closure in response to abscisic acid.
chr1	25886168	25889783	PruarS.1G466700	AT5G08420	RNA-binding KH domain-containing protein;(source:Araport11)
chr1	25890226	25894714	PruarS.1G466800	AT3G18440	Belongs to the aluminum-activated malate transporter family. Encodes a vacuolar malate channel. Expressed in all parts of plants. Almost exclusively expressed in mesophyll cells of leaves. The mRNA is cell-to-cell mobile.
chr1	25894956	25896495	PruarS.1G466900	AT1G13330	Encodes the Arabidopsis Hop2 homologue. In other species, Hop2 is proposed to be involved in inter-homolog bias in double strand break repair.
chr1	25899336	25911586	PruarS.1G467000	AT3G25840	Spliceosome-associated kinase involved in alternative splicing. May influence alternative splicing patterns by phosphorylating a subset of splicing regulators.
chr1	25912707	25915014	PruarS.1G467100	AT3G25855	Copper transport protein family;(source:Araport11)
chr1	26036013	26037751	PruarS.1G468700	AT3G25900	Homocysteine S-methyltransferase family protein;(source:Araport11)
chr1	26079184	26081125	PruarS.1G469700	AT1G68480	Encodes a putative zinc finger transcription factor that is necessary for proper lateral organ shape and is sufficient to induce the proliferation of lateral organ tissue. Together with NUB, it is involved in stamen and carpel development.
chr1	26089141	26091364	PruarS.1G469800	AT1G25420	Regulator of Vps4 activity in the MVB pathway protein;(source:Araport11)
chr1	26112330	26113286	PruarS.1G470200	AT2G30032
chr1	26203864	26207868	PruarS.1G471800	AT1G68370	DnaJ-like protein with homology to coiled coils found in cytoskeleton-interacting proteins.
chr1	26236154	26238784	PruarS.1G472500	AT1G68400	leucine-rich repeat transmembrane protein kinase family protein;(source:Araport11)
chr1	26269268	26272803	PruarS.1G473200	AT1G25380	Encodes a mitochondrial-localized NAD+ transporter that transports NAD+ in a counter exchange mode with ADP and AMP in vitro.
chr1	26325815	26331967	PruarS.1G474500	AT1G15060	alpha/beta hydrolase family protein;(source:Araport11)
chr1	26332502	26337145	PruarS.1G474600	AT1G49540	elongator protein 2;(source:Araport11)
chr1	26356426	26360086	PruarS.1G475000	AT1G15080	Encodes phosphatidic acid phosphatase. Involved in ABA signaling. Functions as a negative regulator upstream of ABI4. Expressed during germination and seed development. Expressed overall in young seedlings, in roots, hypocotyls, and vascular cells of cotyledons and leaves of 10 day-old seedlings, in flower filaments and stem elongation zones. Not expressed in anthers, pollen nor petals.
chr1	26361641	26362048	PruarS.1G475100	AT2G47485	hypothetical protein;(source:Araport11)
chr1	26392888	26394193	PruarS.1G476100	AT1G68190	B-box zinc finger family protein;(source:Araport11)
chr1	26425084	26426123	PruarS.1G476600	AT1G66910	Protein kinase superfamily protein;(source:Araport11)
chr1	26427555	26428671	PruarS.1G476700	AT5G38260	Protein kinase superfamily protein;(source:Araport11)
chr1	26504079	26506521	PruarS.1G478000	AT1G71140	MATE transporter that can export the antibiotic norfloxacin.
chr1	26527912	26529283	PruarS.1G478500
chr1	26534821	26537006	PruarS.1G478700	AT1G15140	oxidoreductase located in chloroplast
chr1	26549646	26551029	PruarS.1G479100	AT1G15125	S-adenosyl-L-methionine-dependent methyltransferases superfamily protein;(source:Araport11)
chr1	26584084	26587762	PruarS.1G480000	AT1G71110	transmembrane protein;(source:Araport11)
chr1	26602939	26603397	PruarS.1G480300	AT2G01300	mediator of RNA polymerase II transcription subunit;(source:Araport11)
chr1	26679646	26681009	PruarS.1G481900	AT2G01340	Encodes a protein whose expression is responsive to nematode infection; PADRE protein up-regulated after infection by S. sclerotiorun.
chr1	26695117	26699665	PruarS.1G482100	AT2G01350	At2g01350 encodes quinolinate phosphoribosyl transferase involved in NAD biosynthesis as shown by heterologous expression in E. coli.
chr1	26718828	26720934	PruarS.1G482200	AT2G01400	hypothetical protein;(source:Araport11)
chr1	26721453	26722394	PruarS.1G482300	AT2G01410	NHL domain-containing protein;(source:Araport11)
chr1	26723394	26724632	PruarS.1G482400	AT1G71000	Chaperone DnaJ-domain superfamily protein;(source:Araport11)
chr1	26754901	26761817	PruarS.1G483100	AT1G70940	A regulator of auxin efflux and involved in differential growth. PIN3 is expressed in gravity-sensing tissues, with PIN3 protein accumulating predominantly at the lateral cell surface. PIN3 localizes to the plasma membrane and to vesicles. In roots, PIN3 is expressed without pronounced polarity in tiers two and three of the columella cells, at the basal side of vascular cells, and to the lateral …
chr1	26801315	26805597	PruarS.1G484000	AT1G73670	member of MAP Kinase The mRNA is cell-to-cell mobile.
chr1	26816721	26824431	PruarS.1G484300	AT2G01460	P-loop containing nucleoside triphosphate hydrolases superfamily protein;(source:Araport11)
chr1	26910193	26910903	PruarS.1G486200	AT1G70840	MLP-like protein 31;(source:Araport11)
chr1	26913032	26917342	PruarS.1G486300	AT4G23160	Encodes a cysteine-rich receptor-like protein kinase.
chr1	26917847	26918474	PruarS.1G486400	AT1G70840	MLP-like protein 31;(source:Araport11)
chr1	26947637	26950144	PruarS.1G487100	AT1G70820	phosphoglucomutase, putative / glucose phosphomutase;(source:Araport11)
chr1	26961011	26962858	PruarS.1G487400	AT1G14920	Similar to a putative transcription factor and transcriptional coactivators. Repressor of GA responses and involved in gibberellic acid mediated signaling. Member of the DELLA proteins that restrain the cell proliferation and expansion that drives plant growth. The protein undergoes degradation in response to GA via the 26S proteasome. GAI may be involved in reducing ROS accumulation in response …
chr1	26982408	26986119	PruarS.1G487600	AT1G23170	Involved in cell wall modifications resulting in resistance to the biotroph Hpa.
chr1	26988103	26992003	PruarS.1G487800	AT1G23180	armadillo repeat protein (ARM); interacts with chloroplast chaperone CLPC1, which unfolds and delivers substrates to the stromal CLPPRT protease complex for degradation.
chr1	27028797	27035537	PruarS.1G488300	AT1G70730	Encodes a cytosolic phosphoglucomutase (PGM). Two Arabidopsis PGM proteins (AT1G70730/PGM2 and AT1G23190/PGM3) have high sequence similarities and redundant functions. Mature plants possessing a single cPGM allele had a major reduction in cPGM activity. Whereas pgm2 and pgm3 single mutants are undistinguishable from the wild type, loss of both PGM2 and PGM3 severely impairs male and female gameto…
chr1	27111840	27112232	PruarS.1G489500	AT3G29390	Nuclear localized K-homology containing protein that interacts with AS1.
chr1	27114680	27116782	PruarS.1G489600	AT2G01660	Encodes a plasmodesmal protein that may be involved in the intercellular movement of molecules through the plasmodesmata. The protein has two DUF26 domains and a single transmembrane domain.
chr1	27213621	27233162	PruarS.1G491400	AT1G14850	Encodes a protein similar to nucleoporin, a a major component of the nuclear pore complex (NPC) involved in cellular nucleo-cytoplasmic transport
chr1	27242382	27247147	PruarS.1G491700	AT2G01730	a homolog of cleavage and polyadenylation specificity factor that plays an essential role in the development of female gametophyte and embryo
chr1	27248421	27252459	PruarS.1G491800	AT1G68060	Encodes a microtubule associated protein (MAP70-1). Expressed in all tissues.
chr1	27262481	27267519	PruarS.1G492000	AT1G14830	Encodes a dynamin-like protein that is involved in mitochondrial morphogenesis and pollen development. Protein is localized as speckles in the cytoplasm, partially co-localizes with mitochondrial markers, cell plate of dividing cells, and the tip of root hairs, root cap cells, and expanding part of trichoblasts.
chr1	27433835	27436093	PruarS.1G495100	AT1G14720	member of Glycoside Hydrolase Family 16
chr1	27448101	27452162	PruarS.1G495300	AT1G14710	hydroxyproline-rich glycoprotein family protein;(source:Araport11)
chr1	27452852	27455689	PruarS.1G495400	AT1G68080	2-oxoglutarate-dependent dioxygenase
chr1	27526711	27530121	PruarS.1G496800	AT2G01950	Encodes a leucine rich repeat receptor kinase and associated with provascular/procambial cells. Similar to BRI, brassinosteroid receptor protein.
chr1	27564322	27566002	PruarS.1G497300	AT1G19750	Involved in dictating the efficiency and the strand preference of repair of transcribed genes. Provides minor contribution to CSA1 in coupling repair to transcription.
chr1	27636647	27645972	PruarS.1G498600	AT4G32640	Sec23/Sec24 protein transport family protein;(source:Araport11)
chr1	27646644	27648643	PruarS.1G498700	AT1G14590	Nucleotide-diphospho-sugar transferase family protein;(source:Araport11)
chr1	27649712	27655114	PruarS.1G498800	AT1G75010	Encodes ARC3 (Accumulation and Replication of Chloroplast 3), a chloroplast division factor functioning in the initiation of chloroplast division. ARC3 is a chimera of the prokaryotic FtsZ and part of the eukaryotic phosphatidylinositol-4-phosphate 5-kinase (PIP5K). Located on the outer surface of the chloroplast in a ring-like structure at the early stage of chloroplast division. The arc3 mutant…
chr1	27668565	27672150	PruarS.1G499000	AT2G02080	C2H2 BIRD transcription factor family.
chr1	27681022	27685536	PruarS.1G499100	AT2G02090	SNF2 domain-containing protein / helicase domain-containing protein;(source:Araport11)
chr1	27698735	27704273	PruarS.1G499300	AT1G14570	Encodes a nuclear UBX-containing protein that can bridge ubiquitin to AtCDC48A.
chr1	27803130	27807366	PruarS.1G501000	AT3G11920	glutaredoxin-like protein;(source:Araport11)
chr1	27834376	27835994	PruarS.1G501600	AT4G21200	Encodes a protein with gibberellin 2-oxidase activity which acts specifically on C-20 gibberellins.
chr1	27836942	27839161	PruarS.1G501700	AT5G01380	Homeodomain-like superfamily protein;(source:Araport11)
chr1	27842076	27851599	PruarS.1G501900	AT1G60860	A member of ARF GAP domain (AGD), A thaliana has 15 members, grouped into four classes. AGD2 belongs to the class 1, together with AGD1, AGD3, and AGD4.
chr1	27856361	27867450	PruarS.1G502100	AT3G19895	RING/U-box superfamily protein;(source:Araport11)
chr1	27893846	27898395	PruarS.1G502600	AT3G19830	Calcium-dependent lipid-binding (CaLB domain) family protein;(source:Araport11)
chr1	27963643	27967263	PruarS.1G503700	AT5G22900	member of Putative Na+/H+ antiporter family
chr1	28054969	28062233	PruarS.1G505100	AT5G23120	encodes a stability and/or assembly factor of photosystem II The mRNA is cell-to-cell mobile.
chr1	28157206	28168030	PruarS.1G507000	AT3G19960	member of Myosin-like proteins
chr1	28169041	28173208	PruarS.1G507100	AT5G08340	Nucleotidylyl transferase superfamily protein;(source:Araport11)
chr1	28176547	28178377	PruarS.1G507300	AT5G23340	RNI-like superfamily protein;(source:Araport11)
chr1	28217594	28223480	PruarS.1G508100	AT3G20020	Encodes a homolog of human protein arginine methyltransferases 6 that physically associates with nuclear factor Y to regulate photoperiodic flowering.
chr1	28432829	28439528	PruarS.1G511200	AT4G19185	nodulin MtN21-like transporter family protein
chr1	28506567	28509438	PruarS.1G512700	AT1G63610	hypothetical protein;(source:Araport11)
chr1	28622794	28627209	PruarS.1G514900	AT5G20890	TCP-1/cpn60 chaperonin family protein;(source:Araport11)
chr1	28627937	28631237	PruarS.1G515000	AT1G76150	Encodes a monofunctional enoyl-CoA hydratase 2, involved in the degradation of even cis-unsaturated fatty acids, gene expression is enhanced during the first 2 days of germination, as well as in senescent leaves.
chr1	28659008	28664200	PruarS.1G515500	AT1G43760	DNAse I-like superfamily protein;(source:Araport11)
chr1	28686063	28691224	PruarS.1G515900	AT1G76130	alpha-amylase, putative / 1,4-alpha-D-glucan glucanohydrolase, putative, strong similarity to alpha-amylase GI:7532799 from (Malus x domestica);contains Pfam profile PF00128: Alpha amylase, catalytic domain. Predicted to be secreted based on SignalP analysis.
chr1	28691519	28693715	PruarS.1G516000	AT1G20370	Enzyme for the pseudouridine (&#936;) to uridine (U) conversion.
chr1	28711174	28713261	PruarS.1G516700	AT5G63480	mediator of RNA polymerase II transcription subunit;(source:Araport11)
chr1	28713798	28716824	PruarS.1G516800	AT1G53470	mechanosensitive channel of small conductance-like 4;(source:Araport11)
chr1	28717801	28724780	PruarS.1G516900	AT4G38470	Serine/threonine kinase that phosphorylate transit peptides of chloroplast and mitochondria targeted pre-proteins.
chr1	28730212	28730712	PruarS.1G517000	AT1G76100	One of two Arabidopsis plastocyanin genes. Expressed at 1/10th level of PETE2. Does not respond to increased copper levels and is thought to be the isoform that participates in electron transport under copper-limiting conditions. Mutation of this gene does not have obvious effect on photosynthesis.
chr1	28731247	28734802	PruarS.1G517100	AT4G35790	Encodes a protein with phospholipase D activity. Involved in phospolipase metabolism. Mutants are affected in hydrogen peroxide mediated cell death.
chr1	28749965	28750867	PruarS.1G517400	AT1G76080	Encodes a thioredoxin like protein. Localizes to the chloroplast and is redistributed to the chloroplast envelope under heat stress. It is involved in non host resistance and thermotolerance.
chr1	28769919	28773202	PruarS.1G518200	AT1G76040	member of Calcium Dependent Protein Kinase
chr1	28786382	28792491	PruarS.1G518600	AT1G20225	Thioredoxin superfamily protein;(source:Araport11)
chr1	28805235	28807556	PruarS.1G519000	AT4G39330	Member of a family of cinnamyl alcohol dehydrogenases (CAD) that normally catalyze the last steps of monolignol biosynthesis however the catalytic activity for this putative CAD has not been demonstrated. Expressed predominantly in lignified tissues.
chr1	28809673	28813251	PruarS.1G519100	AT4G35890	Encodes a cytoplasmic LAM domain containing protein that is involved in leaf senescence. The mRNA is cell-to-cell mobile.
chr1	28814837	28815406	PruarS.1G519200	AT4G35900	bZIP protein required for positive regulation of flowering. Mutants are late flowering. FD interacts with FT to promote flowering.Expressed in the shoot apex in floral anlagen, then declines in floral primordia.
chr1	28820635	28824031	PruarS.1G519300	AT1G20160	Encodes two isoforms. One (SBT5.2(a) ) is a secreted, cell wall localized subtilisin-like serine protease that is involved in regulation of stomatal development. The second isoform (SBT5.2(b) is localized to endosomes.
chr1	28832868	28834336	PruarS.1G519700	AT1G75900	GDSL-motif esterase/acyltransferase/lipase. Enzyme group with broad substrate specificity that may catalyze acyltransfer or hydrolase reactions with lipid and non-lipid substrates.
chr1	28834743	28836196	PruarS.1G519800	AT1G73610	GDSL-motif esterase/acyltransferase/lipase. Enzyme group with broad substrate specificity that may catalyze acyltransfer or hydrolase reactions with lipid and non-lipid substrates.
chr1	28836395	28847838	PruarS.1G519900	AT1G75880	Guard-cell-enriched GDSL Lipase family member.
chr1	28851244	28853397	PruarS.1G520000	AT1G75900	GDSL-motif esterase/acyltransferase/lipase. Enzyme group with broad substrate specificity that may catalyze acyltransfer or hydrolase reactions with lipid and non-lipid substrates.
chr1	28891995	28899011	PruarS.1G520900	AT1G75850	VPS35 homolog B;(source:Araport11)
chr1	28934864	28949456	PruarS.1G521600	AT1G20060	ATP binding microtubule motor family protein;(source:Araport11)
chr1	28980181	28981595	PruarS.1G522200	AT4G24180	Root-specific expression activated in response to rhizobacteria and ACC. Role in induced systemic resistance.
chr1	29014827	29018738	PruarS.1G522800	AT1G30755	elongation factor G, putative (DUF668);(source:Araport11)
chr1	29046113	29048557	PruarS.1G523300	AT1G19990	nucleolin;(source:Araport11)
chr1	29083273	29088896	PruarS.1G524100	AT1G47840	Encodes a putative hexokinase.
chr1	29097046	29099539	PruarS.1G524400	AT1G75710	Encodes a C2H2-like zinc finger transcription factor that regulates cell division and is modulated by BR-responsive kinases and transcription factors. Acts downstream of BR signaling to regulate cell division.
chr1	29119524	29123005	PruarS.1G524700	AT2G45730	Part of complex with TRM61, plays a critical role in maintaining the stability of initiator methionyl-tRNA, embryo and endosperm development. In the complex TRM61 functions as the catalytic subunit, and TRM6 performs the role of the binding subunit.
chr1	29129917	29136660	PruarS.1G524900	AT5G42560	Abscisic acid-responsive (TB2/DP1, HVA22) family protein;(source:Araport11)
chr1	29157083	29158780	PruarS.1G525400	AT2G28305	Putative lysine decarboxylase family protein;(source:Araport11)
chr1	29188347	29193069	PruarS.1G525800	AT1G47900	filament-like protein (DUF869);(source:Araport11)
chr1	29276260	29277054	PruarS.1G526800	AT5G10980	Histone variant 3.3
chr1	29344046	29347043	PruarS.1G528100	AT4G24160	Encodes a soluble lysophosphatidic acid acyltransferase with additional triacylglycerol lipase and phosphatidylcholine hydrolyzing enzymatic activities. Plays a pivotal role in maintaining the lipid homeostasis by regulating both phospholipid and neutral lipid levels.
chr1	29365998	29368391	PruarS.1G528500	AT1G05150	Calcium-binding tetratricopeptide family protein;(source:Araport11)
chr1	29399021	29400941	PruarS.1G529200	AT3G54340	Floral homeotic gene encoding a MADS domain protein homologous to SRF transcription factors. Specifies petal and stamen identities. Associates with PISTILLATA.
chr1	29402048	29407806	PruarS.1G529300	AT4G39080	Vacuolar proton ATPase subunit VHA-a isoform 3. Localized in the tonoplast. The mRNA is cell-to-cell mobile.
chr1	29610859	29613179	PruarS.1G533600	AT5G42990	ubiquitin-conjugating enzyme 18;(source:Araport11)
chr1	29636103	29639576	PruarS.1G534300	AT1G75420	UDP-Glycosyltransferase superfamily protein;(source:Araport11)
chr1	29642442	29644896	PruarS.1G534500	AT1G19690	NAD(P)-binding Rossmann-fold superfamily protein;(source:Araport11)
chr1	29658655	29660515	PruarS.1G534700	AT1G10210	Encodes ATMPK1. Kinase is activated by wounding.
chr1	29661504	29664945	PruarS.1G534800	AT4G24550	Encodes a component of the AP4 complex and is involved in vacuolar sorting of storage proteins.
chr1	29859361	29862674	PruarS.1G538900	AT1G19480	DNA glycosylase superfamily protein;(source:Araport11)
chr1	29950471	29954384	PruarS.1G540600	AT5G42710	hypothetical protein;(source:Araport11)
chr1	29993260	29998218	PruarS.1G541500	AT3G56870	hypothetical protein;(source:Araport11)
chr1	30001765	30003804	PruarS.1G541600	AT5G42960	outer envelope pore 24B-like protein;(source:Araport11)
chr1	30009536	30011455	PruarS.1G541800	AT1G75140	membrane protein;(source:Araport11)
chr1	30016739	30022027	PruarS.1G542000	AT1G45150	alpha-1,6-mannosyl-glycoprotein 2-beta-N-acetylglucosaminyltransferase;(source:Araport11)
chr1	30030309	30034397	PruarS.1G542200	AT1G75130	member of CYP721A
chr1	30034549	30036833	PruarS.1G542300	AT4G16580	Protein phosphatase 2C family protein;(source:Araport11)
chr1	30037893	30039632	PruarS.1G542400	AT1G19360	Encodes an arabinosyltransferase that modifies extensin proteins in root hair cells.
chr1	30040716	30044206	PruarS.1G542500	AT1G75100	Contains a J-domain at the C-terminus which is similar to the J-domain of auxilin, a clathrin-uncoating factor in cow, yeast and worm. Arabidopsis contains 6 other proteins similar to auxilin. Expressed in leaves and stems, but not in roots. Localized in the cytoplasm. Required for the chloroplast accumulation response, but not for the avoidance response. No molecular function known. Influences t…
chr1	30084709	30087775	PruarS.1G543300	AT1G19330	Evening-expressed key component of Sin3-HDAC complex, which bind directly to the CIRCADIAN CLOCK ASSOCIATED 1 (CCA1) and PSEUDO-RESPONSE REGULATOR 9 (PRR9) promoters and catalyze histone 3 (H3) deacetylation at the cognate regions to repress expression, allowing the declining phase of their expression at dusk.
chr1	30110293	30116097	PruarS.1G543500	AT5G42620	metalloendopeptidase / zinc ion binding protein;(source:Araport11)
chr1	30128561	30129974	PruarS.1G543900	AT1G19310	RING/U-box superfamily protein;(source:Araport11)
chr1	30134211	30135098	PruarS.1G544000	AT1G19300	The PARVUS/GLZ1 gene encodes a putative family 8 glycosyl transferase that contributes to xylan biosynthesis. Its gene expression shows good co-variance with the IRX3 gene involved in secondary cell wall synthesis. PARVUS/GLZ1 is predicted to have galacturonosyltransferase activity and may be involved in the formation of the complex oligosaccharide sequence present at the reducing end of xylan. P…
chr1	30140567	30141127	PruarS.1G544100	AT3G50770	calmodulin-like 41;(source:Araport11)
chr1	30141600	30145764	PruarS.1G544200	AT1G19270	Encodes a ubiquitin-activated peptidase that is a member of a small (7 member) ubiquitin binding protein family. It appears to play a role in regulation of endoreduplication in leaf epidermal tissue. Together with CUC2/CUC3-UBP15 part of a regulatory module which controls the initiation of axillary meristems, thereby determining plant architecture.DA1, DAR1 and DAR2 function redundantly to cleave…
chr1	30145803	30150356	PruarS.1G544300	AT1G47510	Encodes a phosphatidylinositol polyphosphate 5-phosphatase. It can dephosphorylate PI(4,5)P2, PI(3,5)P2, and PI(3,4,5)P3, but, it is not active against PI(5)P or the water soluble inositol(1,4,5)P3 or inositol(1,3,4,5)P4. The transcript levels for this gene rise in response to auxin, ABA, and JA.
chr1	30367606	30370416	PruarS.1G547900	AT2G23520	Pyridoxal phosphate (PLP)-dependent transferases superfamily protein;(source:Araport11)
chr1	30376317	30379501	PruarS.1G548100	AT5G25900	Encodes a member of the CYP701A cytochrome p450 family that is involved in later steps of the gibberellin biosynthetic pathway.
chr1	30391850	30394143	PruarS.1G548400	AT5G25900	Encodes a member of the CYP701A cytochrome p450 family that is involved in later steps of the gibberellin biosynthetic pathway.
chr1	30396136	30396920	PruarS.1G548500	AT5G41220	Encodes glutathione transferase belonging to the theta class of GSTs. Naming convention according to Wagner et al. (2002).
chr1	30420420	30423955	PruarS.1G549000	AT2G26510	Encodes a plasma-membrane localized nucleobase transporter capable of transporting adenine, guanine, uracil and hypoxanthine. Likely to be a proton-nucleobase symporter.
chr1	30470386	30480097	PruarS.1G550000	AT4G31990	Encodes a plastid-localized aspartate aminotransferase. Does not display any PAT (glutamate/aspartate-prephenate aminotransferase) activity even in the presence of a high concentration of prephenate.
chr1	30518801	30522564	PruarS.1G550700	AT2G25180	Encodes an Arabidopsis response regulator (ARR) protein that acts in concert with other type-B ARRs in the cytokinin signaling pathway. Also involved in cytokinin-dependent inhibition of hypocotyl elongation and cytokinin-dependent greening and shooting in tissue culture. ARR1, ARR10, and ARR12 are redundant regulators of drought response, with ARR1 being the most critical.The retention of leaf w…
chr1	30530510	30546610	PruarS.1G550900	AT2G25170	Encodes a SWI/SWF nuclear-localized chromatin remodeling factor of the CHD3 group. Involved in post-germination repression of embryonic development. Acts with GA to establish repression of embryonic genes upon germination. Protein preferentially accumulates in differentiating tissues. Loss of function alleles are associated with expression of embryonic traits in adult plants and derepression of e…
chr1	30551838	30552662	PruarS.1G551100	AT2G32070	Deadenylase.
chr1	30580705	30588793	PruarS.1G551600	AT4G31880	One of 5 PO76/PDS5 cohesion cofactor orthologs of Arabidopsis.
chr1	30671056	30674153	PruarS.1G552900	AT5G10840	Endomembrane protein 70 protein family;(source:Araport11)
chr1	30677654	30678319	PruarS.1G553100	AT4G31840	early nodulin-like protein 15;(source:Araport11)
chr1	30678649	30681201	PruarS.1G553200	AT2G24020	STIC2 was identifided in a screen for suppressors of chloroplast protein import defect in tic40.
chr1	30682233	30684704	PruarS.1G553300	AT5G25080	Sas10/Utp3/C1D family;(source:Araport11)
chr1	30685940	30689089	PruarS.1G553400	AT4G31850	Encodes a protein containing 27 pentatrico-peptide repeat (PPR) motifs. Functions in the stabilization of petL operon RNA and also in the translation of petL.
chr1	30689876	30690917	PruarS.1G553500	AT5G57910	ribosomal RNA small subunit methyltransferase G;(source:Araport11)
chr1	30745117	30747304	PruarS.1G554800	AT5G25050	Major facilitator superfamily protein;(source:Araport11)
chr1	30764871	30769282	PruarS.1G555300	AT4G31780	Encodes an A-type monogalactosyldiacylglycerol (MGDG) synthase. It represents the isoform responsible for the bulk of MGDG synthesis in Arabidopsis.
chr1	30782627	30784206	PruarS.1G555400	AT2G24970	spindle/kinetochore-associated protein;(source:Araport11)
chr1	30808174	30810336	PruarS.1G556100	AT3G25970	Pentatricopeptide repeat (PPR) superfamily protein;(source:Araport11)
chr1	30900172	30901794	PruarS.1G557700	AT5G10770	Eukaryotic aspartyl protease family protein;(source:Araport11)
chr1	30935679	30941686	PruarS.1G558400	AT5G17560	BolA-like family protein;(source:Araport11)
chr1	30944088	30945567	PruarS.1G558500	AT2G01050	zinc ion binding / nucleic acid binding protein;(source:Araport11)
chr1	30945683	30947540	PruarS.1G558600	AT1G43760	DNAse I-like superfamily protein;(source:Araport11)
chr1	30985899	30990265	PruarS.1G559400	AT2G29120	member of Putative ligand-gated ion channel subunit family
chr1	31160149	31163784	PruarS.1G562400
chr1	31163798	31164337	PruarS.1G562500	AT1G71860	Encodes a protein with tyrosine phosphatase activity that is downregulated in response to cold and upregulated in response to salt stress.
chr1	31240413	31241924	PruarS.1G563800	AT1G02180	ferredoxin-like protein;(source:Araport11)
chr1	31242536	31243974	PruarS.1G563900	AT2G26340	hypothetical protein;(source:Araport11)
chr1	31252141	31252932	PruarS.1G564100	AT4G25750	ABC-2 type transporter family protein;(source:Araport11)
chr1	31254931	31258879	PruarS.1G564200	AT5G21482	This gene used to be called AtCKX5. It encodes a protein whose sequence is similar to cytokinin oxidase/dehydrogenase, which catalyzes the degradation of cytokinins. Enzyme assays show preference for N6 -(2-isopentenyl)adenine 9-glucoside substrate.
chr1	31270710	31272447	PruarS.1G564400	AT1G16930	F-box/RNI-like/FBD-like domains-containing protein;(source:Araport11)
chr1	31273831	31282667	PruarS.1G564500	AT4G23160	Encodes a cysteine-rich receptor-like protein kinase.
chr1	31283213	31284475	PruarS.1G564600	AT3G14620	putative cytochrome P450 The mRNA is cell-to-cell mobile.
chr1	31290816	31292624	PruarS.1G564800	AT1G76890	encodes a plant trihelix DNA-binding protein
chr1	31293648	31294403	PruarS.1G564900	AT1G22640	MYB-type transcription factor (MYB3) that represses phenylpropanoid biosynthesis gene expression
chr1	31402137	31407644	PruarS.1G567900	AT4G33090	encodes an aminopeptidase, a ortholog of mouse microsomal AP (EC 3.4.11.2).
chr1	31589480	31590382	PruarS.1G572300	AT2G26110	bromodomain protein (DUF761);(source:Araport11)
chr1	31633160	31634297	PruarS.1G573200	AT5G11850	MAP3 kinase involved phosphorylation of a critical Ser171 for OST1/SnRK2.6 activation.
chr1	31634974	31636110	PruarS.1G573300	AT5G11840	YCF36, putative (DUF1230);(source:Araport11)
chr1	31698849	31700287	PruarS.1G574500	AT5G66060	2-oxoglutarate-dependent dioxygenase
chr1	31747088	31751288	PruarS.1G575700	AT2G25950	PITH domain protein (DUF1000);(source:Araport11)
chr1	31793586	31795793	PruarS.1G576900	AT5G25950	AslB, putative (DUF239);(source:Araport11)
chr1	31846587	31849628	PruarS.1G577700	AT4G08150	A member of class I knotted1-like homeobox gene family (together with KNAT2). Similar to the knotted1 (kn1) homeobox gene of maize. Normally expressed in the peripheral and rib zone of shoot apical meristem but not in the leaf primordia. It is also expressed in the fourth floral whorl, in the region that would become style, particularly in the cell surrounding the transmitting tissue. No expressi…
chr1	31881483	31882959	PruarS.1G578300	AT3G49690	Putative homolog of the Blind gene in tomato. Together with RAX1 and RAX3 belong to the class R2R3 MYB genes; encoded by the Myb-like transcription factor MYB84, regulates axillary meristem formation.
chr1	31911997	31914165	PruarS.1G578800	AT4G07990	Cochaperone that interacts with cpHsc70-1 in chloroplasts.
chr1	32009990	32013409	PruarS.1G580400	AT1G59520	Encodes CW7.
chr1	32085840	32088742	PruarS.1G581700	AT1G06420	DNA ligase-like protein;(source:Araport11)
chr1	32328118	32330111	PruarS.1G587000	AT3G50030	ARM-repeat/Tetratricopeptide repeat (TPR)-like protein;(source:Araport11)
chr1	32358766	32366928	PruarS.1G587500	AT5G56510	Encodes a member of the Arabidopsis Pumilio (APUM) proteins containing PUF domain (eight repeats of approximately 36 amino acids each). PUF proteins regulate both mRNA stability and translation through sequence-specific binding to the 3' UTR of target mRNA transcripts.
chr1	32481723	32484128	PruarS.1G590400	AT4G00340	Encodes a receptor-like protein kinase that is expressed in roots.
chr1	32493330	32503883	PruarS.1G590700	AT1G34300	lectin protein kinase family protein;(source:Araport11)
chr1	32573131	32575730	PruarS.1G592000	AT1G47128	Cysteine proteinase precursor-like protein/ dehydration stress-responsive gene (RD21). Has been shown to have peptide ligase activity and protease activity in vitro. RD21 is involved in immunity to the necrotrophic fungal pathogen Botrytis cinerea.Activity detected in root, leaf, flower and cell culture.
chr1	32613377	32617247	PruarS.1G592700	AT4G36480	Encodes the LCB1 subunit of serine palmitoyltransferase. Together with the LCB2 subunit, forms a functional serine palmitoyltransferase complex, which catalyzes the first reaction of sphingolipid biosynthesis. Knockout of LCB1 was embryo lethal. Partial suppression of LCB1 expression led to smaller plants due to reduced cell expansion.
chr1	32621195	32623036	PruarS.1G592900	AT4G06536	SPla/RYanodine receptor (SPRY) domain-containing protein;(source:Araport11)
chr1	32682391	32684802	PruarS.1G594100	AT4G36930	Encodes a transcription factor of the bHLH protein family. Mutants have abnormal, unfused carpels and reduced seed dormancy.
chr1	32686427	32693413	PruarS.1G594200	AT4G02630	Protein kinase superfamily protein;(source:Araport11)
chr1	32736176	32738952	PruarS.1G594800	AT1G45976	S-ribonuclease binding protein 1;(source:Araport11)
chr1	32752900	32753634	PruarS.1G595100	AT5G67060	Encodes a bHLH transcription factor that is involved in transmitting tract and stigma development and acts as a local modulator of auxin and cytokinin responses to control gynoecium development. HEC1 affects auxin transport by acting as a transcriptional regulator of PIN1 and PIN3. Inhibits thermomorphogenesis.
chr1	32759944	32764242	PruarS.1G595200	AT5G42930	alpha/beta-Hydrolases superfamily protein;(source:Araport11)
chr1	32773536	32778461	PruarS.1G595400	AT1G45231	Encodes a trimethylguanosine synthase that is required for chilling tolerance. tgs1 mutant have a striking chilling sensitive phenotype in which leaf and flower development are dramatically disrupted after long-term chilling treatment.
chr1	32808549	32810712	PruarS.1G596100	AT5G42900	Acts with COR28 as a key regulator in the COP1-HY5 regulatory hub by regulating HY5 activity to ensure proper skotomorphogenic growth in the dark and photomorphogenic development in the light.
chr1	32812653	32814664	PruarS.1G596200	AT4G17650	Polyketide cyclase / dehydrase and lipid transport protein;(source:Araport11)
chr1	32933456	32936312	PruarS.1G598800	AT4G33380	dimethylallyl, adenosine tRNA methylthiotransferase;(source:Araport11)
chr1	32936953	32938682	PruarS.1G598900	AT4G20840	Encodes an oligogalacturonide oxidase that inactivates the elicitor-active oligogalacturonides (OGs).
chr1	33004832	33008825	PruarS.1G600300	ATCG00500	Encodes the carboxytransferase beta subunit of the Acetyl-CoA carboxylase (ACCase) complex in plastids. This complex catalyzes the carboxylation of acetyl-CoA to produce malonyl-CoA, the first committed step in fatty acid synthesis.
chr1	33056576	33057317	PruarS.1G601400	ATMG00710	Polynucleotidyl transferase, ribonuclease H-like superfamily protein;(source:Araport11)
chr1	33129996	33132460	PruarS.1G602800	AT2G26560	Encodes a lipid acyl hydrolase with wide substrate specificity that accumulates upon infection by fungal and bacterial pathogens. Protein is localized in the cytoplasm in healthy leaves, and in membranes in infected cells. Plays a role in cell death and differentially affects the accumulation of oxylipins. Contributes to resistance to virus.
chr1	33133646	33135612	PruarS.1G602900	AT2G26560	Encodes a lipid acyl hydrolase with wide substrate specificity that accumulates upon infection by fungal and bacterial pathogens. Protein is localized in the cytoplasm in healthy leaves, and in membranes in infected cells. Plays a role in cell death and differentially affects the accumulation of oxylipins. Contributes to resistance to virus.
chr1	33183604	33187166	PruarS.1G603800	AT1G47490	RNA-binding protein 47C;(source:Araport11)
chr1	33189218	33192583	PruarS.1G603900	AT2G26540	Encodes a uroporphyrinogen-III synthase involved in tetrapyrrole biosynthesis. The protein localizes to the chloroplast. Member of the plant-specific DUF724 protein family. Arabidopsis has 10 DUF724 proteins. Loss of function mutant has a WT phenotype
chr1	33196976	33200441	PruarS.1G604100	AT3G63470	serine carboxypeptidase-like 40;(source:Araport11)
chr1	33292688	33302395	PruarS.1G606000	AT1G31480	encodes a novel protein that may be part of a gene family represented by bovine phosphatidic acid-preferring phospholipase A1 (PA-PLA1)containing a putative transmembrane domain. SGR2 is involved in the formation and function of the vacuole.
chr1	33349890	33350877	PruarS.1G606600	AT4G32915	glutamyl-tRNA(Gln) amidotransferase subunit C;(source:Araport11)
chr1	33358680	33371610	PruarS.1G607200	AT4G32820	Tetratricopeptide repeat (TPR)-like superfamily protein;(source:Araport11)
chr1	33380209	33381059	PruarS.1G607500	AT2G46150	Late embryogenesis abundant (LEA) hydroxyproline-rich glycoprotein family;(source:Araport11)
chr1	33381716	33384295	PruarS.1G607600	AT4G32830	Encodes a member of a family of Ser/Thr kinases whose activities peak during cell division. Transcripts are abundant in tissues rich in dividing cells like roots and flowers but are low or absent in fully expanded leaves and stems. In interphase cells, the protein is predominantly nuclear. During mitosis, the protein associates with plant-specific cytoskeletal structures (preprophase band, phragm…
chr1	33486642	33491912	PruarS.1G609700	AT2G25760	Casein kinase involved in phosphorylation and ubiquination of RYR/PYLs, resulting in negative regulation of ABA response. Plays a role in repressing the transition from vegetative to reproductive phase.
chr1	33512068	33514493	PruarS.1G610300	AT5G11650	alpha/beta-Hydrolases superfamily protein;(source:Araport11)
chr1	33525024	33525560	PruarS.1G610400	AT5G25840	DUF1677 family protein (DUF1677);(source:Araport11)
chr1	33532686	33535985	PruarS.1G610600	AT2G25790	Leucine-rich receptor-like protein kinase family protein;(source:Araport11)
chr1	33539431	33547435	PruarS.1G610700	AT4G32880	member of homeodomain-leucine zipper family, acting as a differentiation-promoting transcription factor of the vascular meristems.
chr1	33595998	33599006	PruarS.1G611900	AT4G32810	Encodes a protein with similarity to carotenoid cleaving deoxygenases, the enzymes that cleave beta-carotene. Involved in the production of a graft transmissable signal to suppress axillary branching. Protein is localized to chloroplast stroma and expressed primarily in root tip. Mutants in the gene exhibit increased shoot branching, and light-dependent defects in hook opening and hypocotyl/root …
chr1	33633618	33643772	PruarS.1G612300	AT4G32790	Exostosin family protein;(source:Araport11)
chr1	33648151	33650276	PruarS.1G612500	AT3G63520	Encodes a protein with 9-<i>cis</i>-epoxycarotenoid dioxygenase activity. The enzyme was shown to act on a variety of carotenoid including &#946;-carotene, lutein, zeaxanthin, and all-<i>trans</i>-violaxanthin. When those compounds are used as substrates, the major reaction product detected is a C14 dialdehyde: 4,9-dimethyldodeca-2,4,6,8,10-pentaene-1,12-dial. The enzyme did not cleave as efficie…
chr1	33653111	33656717	PruarS.1G612600	AT3G63520	Encodes a protein with 9-<i>cis</i>-epoxycarotenoid dioxygenase activity. The enzyme was shown to act on a variety of carotenoid including &#946;-carotene, lutein, zeaxanthin, and all-<i>trans</i>-violaxanthin. When those compounds are used as substrates, the major reaction product detected is a C14 dialdehyde: 4,9-dimethyldodeca-2,4,6,8,10-pentaene-1,12-dial. The enzyme did not cleave as efficie…
chr1	33662972	33664333	PruarS.1G612800	AT3G50390	Transducin/WD40 repeat-like superfamily protein;(source:Araport11)
chr1	33664655	33665656	PruarS.1G612900	AT2G25810	tonoplast intrinsic protein 4;(source:Araport11)
chr1	33683931	33694721	PruarS.1G613400	AT4G32770	Tocopherol cyclase involved in tocopherol (vitamin E)synthesis. VTE1 over-expressing plants have increased tocopherol indicating VTE1 is a major limiting factor in tocopherol synthesis. Mutants defective in this gene accumulate high amounts of zeaxanthin in conditions of high light or low temperature. Plays a role in the adaptation to low temperature stress, notably phloem loading.
chr1	33695390	33695746	PruarS.1G613500	AT5G02370	ATP binding microtubule motor family protein;(source:Araport11)
chr1	33701727	33707605	PruarS.1G613700	AT5G11560	catalytics;(source:Araport11)
chr1	33729321	33733786	PruarS.1G614200	AT4G29000	Tesmin/TSO1-like CXC domain-containing protein which is a transcriptional repressor of genes required for maintenance of DNA methylation, including MET1, CMT3, DDM1, KYP and VIMs. Functions redundantly with its paralogue TCX6 in repressing the expression of these genes.
chr1	33735138	33738897	PruarS.1G614300	AT5G25770	alpha/beta-Hydrolases superfamily protein;(source:Araport11)
chr1	33739299	33741662	PruarS.1G614400	AT5G25760	mutant displays sucrose-dependent seedling development and reduced lateral root production. PEX4 interacts with PEX22 in a yeast two-hybrid. Necessary for peroxisome biogenesis. The PEX4 and PEX22 pair may be important during the remodeling of peroxisome matrix contents as glyoxysomes transition to leaf peroxisomes.
chr1	33741712	33749268	PruarS.1G614500	AT4G32760	Encodes a member of the Arabidopsis TOL (TOM1-LIKE) family of ubiquitin binding proteins that acts redundantly in the recognition and further endocytic sorting of a PIN-FORMED (PIN)-type auxin carrier protein at the plasma membrane, modulating dynamic auxin distribution and associated growth responses.
chr1	33760621	33763924	PruarS.1G614800	AT5G25757	RNA polymerase I-associated factor PAF67;(source:Araport11)
chr1	33811462	33814695	PruarS.1G616000	AT5G25752	Chloroplast-localized rhomboid-like protein.
chr1	33815470	33817587	PruarS.1G616100	AT5G25630	Tetratricopeptide repeat (TPR)-like superfamily protein;(source:Araport11)
chr1	33822844	33826012	PruarS.1G616300	AT1G52290	Encodes a member of the proline-rich extensin-like receptor kinase (PERK) family. This family consists of 15 predicted receptor kinases (PMID: 15653807).
chr1	33836052	33838201	PruarS.1G616600	AT5G11480	P-loop containing nucleoside triphosphate hydrolases superfamily protein;(source:Araport11)
chr1	34019684	34020943	PruarS.1G619400	AT5G35320	DBH-like monooxygenase;(source:Araport11)
chr1	34100200	34109581	PruarS.1G620800	AT4G31200	RNA-binding splicing factor; part of SWAP1-SFPS-RRC1 splicing factor complex modulates pre-mRNA splicing to promote photomorphogenesis.
chr1	34177242	34187601	PruarS.1G622400	AT4G31570	nucleoporin;(source:Araport11)
chr1	34226651	34231289	PruarS.1G623100	AT5G10690	pentatricopeptide (PPR) repeat-containing protein / CBS domain-containing protein;(source:Araport11)
chr1	34255572	34261956	PruarS.1G623700	AT5G10710	centromere protein O;(source:Araport11)
chr1	34400260	34408237	PruarS.1G626700	AT4G31120	Involved in vernalization. Required for epigenetic silencing of FLC, and for vernalization-mediated histone modification.
chr1	34409704	34411310	PruarS.1G626800	AT4G31130	keratin-associated protein (DUF1218);(source:Araport11)
chr1	34426318	34435375	PruarS.1G627100	AT4G31160	Encodes a DCAF/DWD protein capable of interacting with DDB1 and associating with CUL4, likely as part of a nuclear ubiquitin ligase complex. DCAF1 appears to be required for plant embryogenesis and to affect several other developmental processes including leaf, shoot, and flower development.
chr1	34628554	34637700	PruarS.1G630100	AT1G15550	Involved in later steps of the gibberellic acid biosynthetic pathway. Activated by AGAMOUS in a cal-1, ap1-1 background. Deletion of 208 bp from -1016 to -809 (&#916;-808) resulted in loss of GA-negative feedback (this sequence, which contains a 43-bp sequence GNFEI, was shown to be sufficient for GA-negative feedback).
chr1	34665995	34667076	PruarS.1G630700	AT1G52810	2-oxoglutarate (2OG) and Fe(II)-dependent oxygenase superfamily protein;(source:Araport11)
chr1	34718254	34718928	PruarS.1G631300	AT1G77330	similar to 1-aminocyclopropane-1-carboxylate oxidase GI:3386565 from (Sorghum bicolor)
chr1	34723610	34724718	PruarS.1G631400	AT1G20925	Member of family of proteins that are similar to PIN auxin transporter.
chr1	34737275	34741263	PruarS.1G631500	AT1G23350	Plant invertase/pectin methylesterase inhibitor superfamily protein;(source:Araport11)
chr1	34747392	34748036	PruarS.1G631600
chr1	34819626	34820345	PruarS.1G632900	AT1G43950	auxin response factor 23;(source:Araport11)
chr1	35042331	35046146	PruarS.1G637000	AT1G65790	An alternatively spliced gene that encodes a functional transmembrane receptor serine/threonine kinase, alternate form may not have transmembrane domain.
chr1	35102189	35106643	PruarS.1G638300	AT4G29090	Ribonuclease H-like superfamily protein;(source:Araport11)
chr1	35106701	35108077	PruarS.1G638400	AT2G01050	zinc ion binding / nucleic acid binding protein;(source:Araport11)
chr1	35113422	35114745	PruarS.1G638500	AT3G15355	ubiquitin-conjugating enzyme 25;(source:Araport11)
chr1	35129987	35130720	PruarS.1G638700	AT5G09450	Tetratricopeptide repeat (TPR)-like superfamily protein;(source:Araport11)
chr1	35130879	35131800	PruarS.1G638800	AT4G02350	Encodes a member of the exocyst complex gene family. The exocyst is a protein complex involved in tethering vesicles to the plasma membrane during regulated or polarized secretion. The mRNA is cell-to-cell mobile.
chr1	35229186	35230370	PruarS.1G641600	AT1G72680	Similar to cinnamyl-alcohol dehydrogenases but catalytic activity is low.
chr1	35234214	35235383	PruarS.1G641700	AT2G39940	Encodes a protein containing Leu-rich repeats and a degenerate F-box motif. Associates with AtCUL1, AtRbx1, and the Skp1-like proteins ASK1 and ASK2 to assemble SCF COI1 ubiquitin-ligase complexes in planta. A single amino acid substitution in the F-box motif of COI1 abolishes the formation of the SCF(COI1) complexes and results in loss of the JA response. Required for wound- and jasmonates-induc…
chr1	35235810	35237082	PruarS.1G641800	AT5G11290	transmembrane protein, putative (DUF247);(source:Araport11)
chr1	35293599	35294523	PruarS.1G643000	AT4G27290	S-locus lectin protein kinase family protein;(source:Araport11)
chr1	35298152	35299429	PruarS.1G643100	AT5G25500	exosome complex exonuclease;(source:Araport11)
chr1	35327928	35333287	PruarS.1G643500	AT4G31980	PPPDE thiol peptidase family protein;(source:Araport11)
chr1	35333918	35335243	PruarS.1G643600	AT4G31980	PPPDE thiol peptidase family protein;(source:Araport11)
chr1	35492992	35494410	PruarS.1G647000	AT4G31980	PPPDE thiol peptidase family protein;(source:Araport11)
chr1	35498739	35504292	PruarS.1G647100	AT4G31980	PPPDE thiol peptidase family protein;(source:Araport11)
chr1	35536931	35541762	PruarS.1G647800	AT2G25530	AFG1-like ATPase family protein;(source:Araport11)
chr1	35563646	35564890	PruarS.1G648300	AT3G21000	Gag-Pol-related retrotransposon family protein;(source:Araport11)
chr1	35569515	35571915	PruarS.1G648600	AT5G27530	Member of pectin lyase gene family.
chr1	35869330	35876614	PruarS.1G653700	AT2G21910	member of CYP96A
chr1	35919739	35926501	PruarS.1G653900	AT2G25290	Encodes one of the 36 carboxylate clamp (CC)-tetratricopeptide repeat (TPR) proteins (Prasad 2010, Pubmed ID: 20856808) with potential to interact with Hsp90/Hsp70 as co-chaperones.
chr1	35928440	35930041	PruarS.1G654000	AT4G32060	Encodes an EF-hand protein with homology to constituents of the mitochondrial Ca2+ uniporter machinery in mammals. MICU binds Ca2+ and localizes to the mitochondria in Arabidopsis. It is a negative regulator of mitochondrial calcium uptake. Mutants display elevated matrix calcium at steady state and modified calcium transient kinetics in vivo.
chr1	35971584	35977119	PruarS.1G655000	AT2G31650	Encodes a homolog of trithorax, a histone-lysine N-methyltransferase. Involved in trimethylating histone H3-lysine 4. Involved in bolting/flowering time together with ATX3 and ATX4. Involved in the formation, placement, and identity of flower organs. Role in regulation of homeotic genes. Functions as a receptor of phosphatidylinositol 5-phosphate. Localizes to cytoplasm, plasma membrane and nucle…
chr1	35977198	35984138	PruarS.1G655100	AT4G28910	Encodes a transcriptional repressor that functions in the jasmonic acid (JA) signalling pathway, root development, and has a key role in leaf development, likely due to the transcriptional regulation of CYCD3 expression. Transcriptional repressor that accumulates in short-day conditions. Regulates together with FRS7 and FRS12 glucosinolate biosynthesis.
chr1	35992035	35997494	PruarS.1G655300	AT4G32050	neurochondrin family protein;(source:Araport11)
chr1	36049789	36052652	PruarS.1G656400	AT4G32030	hypothetical protein;(source:Araport11)
chr1	36254357	36266279	PruarS.1G659300	AT1G77300	Encodes a protein with histone lysine N-methyltransferase activity required specifically for the trimethylation of H3-K4 in FLC chromatin (and not in H3-K36 dimethylation). Acts as an inhibitor of flowering specifically involved in the autonomous promotion pathway. EFS also regulates the expression of genes involved in carotenoid biosynthesis and nitrogen assimilation.Modification of histone meth…
chr1	36275792	36278387	PruarS.1G659500	AT1G21600	Present in transcriptionally active plastid chromosomes. Involved in plastid gene expression. essential subunit of the plastid-encoded RNA polymerase (PEP). Mediates phytochrome signaling.
chr1	36318896	36324698	PruarS.1G660000	AT2G01170	Encodes a bidirectional amino acid transporter that can transport ala, arg, glu and lys, GABA but not pro with both export and import activity. Its expression is localized in the vascular tissues suggesting a function in amino acids export from the phloem into sink tissue.
chr1	36368194	36370202	PruarS.1G660800	AT1G77380	Amino acid permease which transports basic amino acids.
chr1	36442819	36446323	PruarS.1G662000	AT1G21690	ATPase family associated with various cellular activities (AAA);(source:Araport11)
chr1	36449722	36451071	PruarS.1G662100	AT1G77405	Pentatricopeptide repeat (PPR) superfamily protein;(source:Araport11)
chr1	36460637	36465190	PruarS.1G662200	AT1G15960	Member of Nramp2 family. NRAMP6 cooperates with NRAMP1 in Mn utilization.
chr1	36515440	36525271	PruarS.1G663300	AT1G21730	P-loop containing nucleoside triphosphate hydrolases superfamily protein;(source:Araport11)
chr1	36526051	36530212	PruarS.1G663400	AT1G44130	Eukaryotic aspartyl protease family protein;(source:Araport11)
chr1	36557951	36562541	PruarS.1G663900	AT4G23160	Encodes a cysteine-rich receptor-like protein kinase.
chr1	36566275	36574569	PruarS.1G664000	AT1G21740	DUF630 family protein, putative (DUF630 and DUF632);(source:Araport11)
chr1	36610712	36614751	PruarS.1G664700	AT1G21760	This gene is predicted to encode an F-box protein that is evolutionarily conserved between Arabidopsis and other eukaryotes including S.cerevisiae and humans. It may play a role in regulating translation under conditions of temperature stress. FBP7 transcript levels are increased at high and low temperatures. The mRNA is cell-to-cell mobile.
chr1	36615230	36615985	PruarS.1G664800	AT1G21770	Acyl-CoA N-acyltransferases (NAT) superfamily protein;(source:Araport11)
chr1	36679525	36681504	PruarS.1G666000	AT3G26430	Encodes a functioning member of the GDS(L) lipase family with preference for long chain substrates that does not hydrolyze choline esters.
chr1	36687934	36689855	PruarS.1G666200	AT3G26430	Encodes a functioning member of the GDS(L) lipase family with preference for long chain substrates that does not hydrolyze choline esters.
chr1	36720018	36726621	PruarS.1G666700	AT3G26430	Encodes a functioning member of the GDS(L) lipase family with preference for long chain substrates that does not hydrolyze choline esters.
chr1	36734883	36741894	PruarS.1G666800	AT3G26430	Encodes a functioning member of the GDS(L) lipase family with preference for long chain substrates that does not hydrolyze choline esters.
chr1	36748801	36751050	PruarS.1G666900	AT3G26430	Encodes a functioning member of the GDS(L) lipase family with preference for long chain substrates that does not hydrolyze choline esters.
chr1	36754048	36756717	PruarS.1G667000	AT1G42550	Encodes a plant-specific protein of unknown function that appears to be conserved among angiosperms. The mRNA is cell-to-cell mobile.
chr1	36758112	36760101	PruarS.1G667100	AT1G21830	hypothetical protein;(source:Araport11)
chr1	36786498	36792912	PruarS.1G667300	AT1G77590	Encodes major plastidic long chain acyl-CoA synthetase with a slight substrate preference of oleic acid over any of the other fatty acids.
chr1	36802265	36805721	PruarS.1G667500	AT3G42170	transposase-like gene with conserved domains from the family of hAT transposases that includes hobo from Drosophila melanogaster, Activator (Ac) from maize, and Tam3 from snapdragon but lacks several amino acids known to be essential for Ac transposition5. The DAYSLEEPER gene lacks 8 bp duplications and TIRs (a common feature of transcriptionally silent hAT transposases), however, DAYSLEEPER expr…
chr1	36835309	36838211	PruarS.1G668000	AT1G77610	EamA-like transporter family protein;(source:Araport11)
chr1	36898951	36901654	PruarS.1G669000	AT4G08300	nodulin MtN21-like transporter family protein
chr1	36904700	36907144	PruarS.1G669100	AT4G08290	nodulin MtN21-like transporter family protein
chr1	37011865	37014421	PruarS.1G671000	AT3G58790	Encodes a protein with putative galacturonosyltransferase activity.
chr1	37015103	37015516	PruarS.1G671100	AT5G49930	zinc knuckle (CCHC-type) family protein;(source:Araport11)
chr1	37048635	37050937	PruarS.1G672200	AT4G08230	glycine-rich protein;(source:Araport11)
chr1	37055016	37057445	PruarS.1G672300	AT5G08640	Encodes a flavonol synthase that catalyzes formation of flavonols from dihydroflavonols. Co-expressed with CHI and CHS (qRT-PCR).
chr1	37132496	37137122	PruarS.1G673500	AT2G25710	Encodes a dual-targeted biotin holocarboxylase synthetase that can localize to the chloroplast and the cytosol. In vitro, it has been shown to catalyze the addition of biotin to the BCCP subunit of acetyl-CoA carboxylase and it can also biotinylate methylcrotonyl-CoA carboxylase. A small upstream ORF in the 5'UTR (uORF24) regulates the differential targeting of this enzyme.
chr1	37333672	37337119	PruarS.1G676700	AT1G36370	Encodes a nuclear localised protein MSA1 (MORE SULPHUR ACCUMULATION1). Epigenetically regulates sulphur homeostasis. Has sequence similarity to SHM (serine hydroxymethyltransferase) but lacks SHM activity in vitro.
chr1	37359591	37363652	PruarS.1G677100	AT1G12350	At1g12350 encodes phosphopantothenoylcysteine synthetase (phosphopantothenoylcysteine ligase). Its molecular function was shown to add cysteine forming (R)-4?-phospho-N-pantothenoylcysteine (PPC)
chr1	37377355	37382818	PruarS.1G677400	AT3G56850	Encodes an ABA-responsive element binding protein with a bZIP domain. Located in the nucleus and expressed in the embryo during seed maturation.
chr1	37383422	37393535	PruarS.1G677500	AT4G08540	One of a pair of paralogs (the other is AT1G77890)that is a subunit of the lass III phosphatidylinositol 3-kinase (PI3K) complex,but is not essential for PI3P biosynthesis.
chr1	37398864	37402237	PruarS.1G677700	AT4G08550	electron carrier/ protein disulfide oxidoreductase;(source:Araport11)
chr1	37409994	37414843	PruarS.1G677900	AT1G36310	S-adenosyl-L-methionine-dependent methyltransferases superfamily protein;(source:Araport11)
chr1	37415488	37419157	PruarS.1G678000	AT2G13810	ALD1 is a L-lysine alpha-aminotransferase. It is part of the pipecolic acid biosynthetic pathway, where it catalyzes the biochemical conversion of lysine to epsilon-amino-alpha-ketocaproic acid (KAC) which is subject to subsequent transamination, cyclization and isomerization to form 2,3-dehydropipecolic acid.
chr1	37421155	37423194	PruarS.1G678100	AT5G16820	Encodes a putative transcription factor whose expression is not induced by heat but whose stable overexpression leads to expression of HSP. Required early in the stress response for transient expression of heat shock genes.
chr1	37643552	37661430	PruarS.1G681400	AT1G36160	Encodes acetyl-CoA carboxylase. Mutant displays uncoordinated cell divisions which are enhanced by cytokinins. Mutant also has aberrant organization of the apical region in the embryo and abnormal root and shoot development and is deficient in freezing tolerance after cold acclimation. Essential for very long chain fatty acid elongation. The mRNA is cell-to-cell mobile.
chr1	37693748	37695358	PruarS.1G681900	AT3G26010	Galactose oxidase/kelch repeat superfamily protein;(source:Araport11)
chr1	37698391	37699180	PruarS.1G682000
chr1	37699246	37700040	PruarS.1G682100	AT1G49670	molecular function has not been defined. Was shown involved in oxidative stress tolerance.
chr1	37703870	37705057	PruarS.1G682500	AT3G07740	encodes a transcriptional adaptor ADA2a that interacts with histone acetyltransferase GCN5 homolog and CBF1
chr1	37707760	37710191	PruarS.1G682600	AT1G22180	Sec14p-like phosphatidylinositol transfer family protein;(source:Araport11)
chr1	37731034	37735224	PruarS.1G682900	AT1G78060	Glycosyl hydrolase family protein;(source:Araport11)
chr1	37751201	37754869	PruarS.1G683100	AT1G35710	kinase family with leucine-rich repeat domain-containing protein;(source:Araport11)
chr1	37767545	37768727	PruarS.1G683200	AT2G34320	Polynucleotidyl transferase, ribonuclease H-like superfamily protein;(source:Araport11)
chr1	37768770	37769702	PruarS.1G683300	AT4G29090	Ribonuclease H-like superfamily protein;(source:Araport11)
chr1	37928328	37931167	PruarS.1G685700	AT4G08850	MIK1 encodes a receptor kinase that forms a complex with MDIS1/MIK2 and binds LURE1, the female pollen guidance chemi-attractant. MIK1 phosphorylates MDIS1 and is autophosphorylated.
chr1	37948569	37951111	PruarS.1G686300	AT4G23160	Encodes a cysteine-rich receptor-like protein kinase.
chr1	38017346	38024286	PruarS.1G687300	AT3G58560	Encodes a protein that is involved in mRNA processing and localized to cytoplasmic p-bodies. Double mutants with CCR4b show decreased sensitivity to high concentrations of sucrose. Involved in starch and sucrose metabolism.
chr1	38057881	38059629	PruarS.1G688100	AT4G31680	Transcriptional factor B3 family protein;(source:Araport11)
chr1	38091832	38095259	PruarS.1G688700	AT1G34750	Protein phosphatase 2C family protein;(source:Araport11)
chr1	38110717	38113555	PruarS.1G689200	AT1G34770	Encodes a nuclear localized, structural subunit of the SMC 5/6 complex and a non- SMC element. Loss of function results in abnormal cell division and embryo lethality. Analysis of partially rescued lines indicates a role in double strand break DNA repair. Similar phenotype to NSE1 which it also interacts with.Maintains cell viability together with NSE1 during early embryogenesis.
chr1	38114722	38116764	PruarS.1G689300	AT1G34780	Encodes a protein disulfide isomerase-like (PDIL) protein, a member of a multigene family within the thioredoxin (TRX) superfamily. This protein also belongs to the adenosine 5'-phosphosulfate reductase-like (APRL) group.
chr1	38119762	38124629	PruarS.1G689400	AT1G22310	Protein containing methyl-CpG-binding domain.Has sequence similarity to human MBD proteins.
chr1	38125558	38128170	PruarS.1G689500	AT4G29090	Ribonuclease H-like superfamily protein;(source:Araport11)
chr1	38138547	38144499	PruarS.1G689800	AT1G78240	Encodes TSD2 (TUMOROUS SHOOT DEVELOPMENT2), a putative methyltransferase with an essential role in cell adhesion, anthocyanin accumulation, and coordinated plant development.
chr1	38183188	38184731	PruarS.1G690400	AT1G22360	UDP-glucosyl transferase 85A2;(source:Araport11)
chr1	38247513	38248508	PruarS.1G691900	AT4G08950	Cell wall localized protein of unknown function. Expressed in areas with rapidly dividing cells. Overexpression induces elements of brassinosteroid signaling pathways.
chr1	38412764	38427610	PruarS.1G694500	AT4G09020	Encodes an isoamylase-like protein. Mutant studies show that the gene is strongly involved in starch breakdown. A GUS-protein fusion product was shown to localize to the surface of chloroplastic structures reminiscent of starch granules. In the mutants, the chloroplastic &#945;-amylase AMY3 is upregulated. The mRNA is cell-to-cell mobile.
chr1	38444609	38455226	PruarS.1G694900	AT5G17680	disease resistance protein (TIR-NBS-LRR class);(source:Araport11)
chr1	38473196	38474519	PruarS.1G695300	AT1G72220	RING/U-box superfamily protein;(source:Araport11)
chr1	38538500	38540043	PruarS.1G697000	AT1G12280	Encodes a NB-LRR protein SUMM2 involved in defense response to bacterium.SUMM2 is downstream of MPK4 as mutants in summ2 suppress a number of mpk4 phenotypes.
chr1	38589964	38595964	PruarS.1G698100	AT1G28220	Member of a family of proteins related to PUP1, a purine transporter. May be involved in the transport of purine and purine derivatives such as cytokinins, across the plasma membrane.
chr1	38881057	38888291	PruarS.1G702500	AT4G24550	Encodes a component of the AP4 complex and is involved in vacuolar sorting of storage proteins.
chr1	38893251	38900620	PruarS.1G702600	AT1G22800	S-adenosyl-L-methionine-dependent methyltransferases superfamily protein;(source:Araport11)
chr1	38901483	38902571	PruarS.1G702700	AT5G47530	Auxin-responsive family protein;(source:Araport11)
chr1	38986350	38994821	PruarS.1G703900	AT4G24540	Encodes a MADS-box protein involved in flowering. Regulates the expression of SOC1 and is also upregulated by SOC1. Binds with IMK3 kinase domain. Phosphorylated by IMK3; likely to be a target for IMK3 kinase domain.
chr1	38995602	39011424	PruarS.1G704000	AT4G24540	Encodes a MADS-box protein involved in flowering. Regulates the expression of SOC1 and is also upregulated by SOC1. Binds with IMK3 kinase domain. Phosphorylated by IMK3; likely to be a target for IMK3 kinase domain.
chr1	39014130	39017793	PruarS.1G704100	AT4G24530	O-fucosyltransferase family protein;(source:Araport11)
chr1	39033232	39043474	PruarS.1G704300	AT5G60930	P-loop containing nucleoside triphosphate hydrolases superfamily protein;(source:Araport11)
chr1	39071674	39073147	PruarS.1G704900	AT2G37230	Ribosomal pentatricopeptide repeat protein
chr1	39076520	39082658	PruarS.1G705000	AT1G09710	Paralog of DRMY1 with unknown function.
chr1	39084157	39090473	PruarS.1G705100	AT1G09710	Paralog of DRMY1 with unknown function.
chr1	39430418	39432581	PruarS.1G709500	AT4G31940	The gene encodes a cytochrome P450 enzyme, CYP82C. It is involved in the early Fe deficiency response.CYP82C4 hydroxylates fraxetin to generate sideretin (5-hydroxyfraxetin). Fraxetin and sideretin are catecholic coumarins secreted into the rhizosphere under conditions of low iron availability and help mobilize this nutrient from insoluble iron(III) pools in the soil.The mRNA is cell-to-cell mobi…
chr1	39556303	39560685	PruarS.1G711600	AT1G73720	Encodes SMU1, a protein involved in RNA splicing.
chr1	39635011	39641524	PruarS.1G713000	AT3G28670	oxidoreductase, zinc-binding dehydrogenase family protein;(source:Araport11)
chr1	39721237	39726032	PruarS.1G714000	AT4G37870	Encodes a phosphoenolpyruvate carboxykinase that localizes to the cytosol.
chr1	39727194	39731581	PruarS.1G714100	AT3G14470	NB-ARC domain-containing disease resistance protein;(source:Araport11)
chr1	39854460	39859405	PruarS.1G715100	AT5G49650	Encodes a cytosolic protein capable of phosphorylating xylulose and deoxy-xylulose. It most likely plays a role in producing precursors for isoprenoid biosynthesis.
chr1	39997421	40000103	PruarS.1G717700	AT5G67630	P-loop containing nucleoside triphosphate hydrolases superfamily protein;(source:Araport11)
chr1	40001080	40004203	PruarS.1G717800	AT3G14470	NB-ARC domain-containing disease resistance protein;(source:Araport11)
chr1	40213463	40213897	PruarS.1G721100	AT3G16290	Strong interaction with TIC inner envelope protein translocon which consists of Tic20/Tic56/Tic100/Tic214(Ycf1)(DOI:10.1105/tpc.18.00357).
chr1	40222812	40234398	PruarS.1G721300	AT1G73720	Encodes SMU1, a protein involved in RNA splicing.
chr1	40339952	40341494	PruarS.1G723200	AT4G09320	nucleoside diphosphate kinase type 1 (NDPK1) gene, complete The mRNA is cell-to-cell mobile.
chr1	40369968	40370360	PruarS.1G723900	AT1G76690	Encodes one of the closely related 12-oxophytodienoic acid reductases. This enzyme is not expected to participate in jasmonic acid biosynthesis because during in vitro assays, it shows very little activity with the naturally occurring OPDA isomer. Shows activity towards 2,4,6-trinitrotoluene. Expressed predominately in root. Predicted to be a cytosolic protein.
chr1	40392267	40397318	PruarS.1G724500	AT1G09640	Translation elongation factor EF1B, gamma chain;(source:Araport11)
chr1	40399002	40401376	PruarS.1G724600	AT3G23600	alpha/beta-Hydrolases superfamily protein;(source:Araport11)
chr1	40467112	40475029	PruarS.1G725600	AT2G22140	Forms a complex with MUS81 that functions as endonuclease in DNA recombination and repair processes.
chr1	40521419	40523092	PruarS.1G726500	AT4G23160	Encodes a cysteine-rich receptor-like protein kinase.
chr1	40553525	40555670	PruarS.1G726900	AT4G03220	Protein with RNI-like/FBD-like domain;(source:Araport11)
chr1	40567698	40574487	PruarS.1G727300	AT1G35470	Encodes a homologue of human RanBPM that belongs to the uncharacterized family of plant SPRY, LisH, CTLH and CRA domain-containing proteins.
chr1	40575299	40580336	PruarS.1G727400	ATMG00710	Polynucleotidyl transferase, ribonuclease H-like superfamily protein;(source:Araport11)
chr1	40616841	40623432	PruarS.1G727800	AT1G71980	RMR2 is a secretory pathway protein localized to the trans-golgi network. It belongs to a family of vacuolar sorting receptors. If forms heterodimers with RMR1.
chr1	40714636	40717148	PruarS.1G728900	AT5G36930	Disease resistance protein (TIR-NBS-LRR class) family;(source:Araport11)
chr1	40735212	40742897	PruarS.1G729800	AT1G72090	Methylthiotransferase;(source:Araport11)
chr1	40743360	40746469	PruarS.1G729900	AT1G22610	C2 calcium/lipid-binding plant phosphoribosyltransferase family protein;(source:Araport11)
chr1	40753187	40757001	PruarS.1G730000	AT4G24200	Transcription elongation factor (TFIIS) family protein;(source:Araport11)
chr1	40765389	40770334	PruarS.1G730300	AT3G13880	Encodes a pentatricopeptide repeat (PPR) protein involved in RNA editing in mitochondria.
chr1	40859961	40864501	PruarS.1G731900	AT1G72175	E3 ubiquitin-protein ligase RNF170-like protein (DUF 1232);(source:Araport11)
chr1	40867346	40879927	PruarS.1G732000	AT4G09140	Encodes a protein with similarity to Mut1 DNA mismatch repair protein, from E.coli. The protein is expressed during prophase I of meiosis, colocalizes with MLH3 throughout pachytene and is dependent on MLH3 for proper localization.
chr1	40894695	40895894	PruarS.1G732200	AT5G64120	Encodes a cell wall bound peroxidase that is induced by hypo-osmolarity and is involved in the lignification of cell walls. Class III peroxidase cell wall-targeted protein localized to the micropylar endosperm facing the radicle. Involved in seed germination.
chr1	41143994	41157362	PruarS.1G736600	AT4G33500	Protein phosphatase 2C family protein. Loss of function enhances immunity to bacterial pathogens.
chr1	41176650	41178078	PruarS.1G737100	AT2G28660	Chloroplast-targeted copper chaperone protein;(source:Araport11)
chr1	41206902	41212201	PruarS.1G737500	AT4G33430	Leu-rich receptor Serine/threonine protein kinase. Component of BR signaling that interacts with BRI1 in vitro and in vivo to form a heterodimer. Brassinolide-dependent association of BRI1 and BAK1 in vivo. Phosphorylation of both BRI1 and BAK1 on Thr residues was BR dependent. Although BAK1 and BRI1 alone localize in the plasma membrane, when BAK1 and BRI1 are coexpressed, the heterodimer BAK1/B…
chr1	41320415	41334920	PruarS.1G738900	AT5G23630	A member of the eukaryotic type V subfamily (P5) of P-type ATPase cation pumps; MIA is most similar to the human P5 ATPase ATY2(44% identity) and to Spf1p from S. cerevisiae (41% identity). Highly abundant in the endoplasmic reticulum and small vesicles of developing pollen grains and tapetum cells. T-DNA insertional mutants of MIA suffer from imbalances in cation homeostasis and exhibit a severe…
chr1	41488775	41497138	PruarS.1G741300	AT5G24750	UDP-Glycosyltransferase superfamily protein;(source:Araport11)
chr1	41663053	41667879	PruarS.1G743700	AT4G08500	Encodes a member of the A1 subgroup of the MEKK (MAPK/ERK kinase kinase) family. MEKK is another name for Mitogen-Activated Protein Kinase Kinase Kinase (MAPKKK or MAP3K). This subgroup has four members: At4g08500 (MEKK1, also known as ARAKIN, MAP3Kb1, MAPKKK8), At4g08480 (MEKK2, also known as MAP3Kb4, MAPKKK9), At4g08470 (MEKK3, also known as MAP3Kb3, MAPKKK10) and At4g12020 (MEKK4, also known a…
chr1	41812326	41826315	PruarS.1G746500	AT1G71270	Encodes a homolog of the yeast Vps52p/SAC2. Involved in pollen tube germination and growth. Located in multiple endomembrane organelles including the golgi. The yeast protein has been shown to be located at the late Golgi and to function in a complex involved in retrograde trafficking of vesicles between the early endosomal compartment and the trans-Golgi network.
chr1	41827550	41838196	PruarS.1G746600	AT1G08490	Chloroplastic NifS-like protein that can catalyze the conversion of cysteine into alanine and elemental sulfur (S(0)) and of selenocysteine into alanine and elemental Se (Se(0)). Overexpression enhances selenium tolerance and accumulation.
chr1	41845275	41857799	PruarS.1G746900	AT1G71240	chromosome-partitioning protein, putative (DUF639);(source:Araport11)
chr1	41867690	41868499	PruarS.1G747100	AT3G48195	Encodes a member of the Arabidopsis sorting nexin family.
chr1	41977961	41983508	PruarS.1G748600	AT1G09580	emp24/gp25L/p24 family/GOLD family protein;(source:Araport11)
chr1	42076078	42076752	PruarS.1G750700	AT2G28680	RmlC-like cupins superfamily protein;(source:Araport11)
chr1	42217541	42224304	PruarS.1G753200	AT4G32450	Pentatricopeptide repeat (PPR) superfamily protein;(source:Araport11)
chr1	42224821	42248674	PruarS.1G753300	AT1G71220	Encodes UDP-glucose:glycoprotein glucosyltransferase. Non-receptor component required for EFR-mediated immunity. Mutants show de-repressed anthocyanin accumulation in the presence of elf18, and EFR accumulation and signalling.
chr1	42527342	42530146	PruarS.1G758400	AT2G34930	disease resistance family protein / LRR family protein;(source:Araport11)
chr1	42553768	42567239	PruarS.1G759000	AT3G58970	Transmembrane magnesium transporter. One of nine family members.
chr1	42575496	42580431	PruarS.1G759200	AT4G06599	ubiquitin family protein;(source:Araport11)
chr1	42581580	42586439	PruarS.1G759300	AT4G06634	Encodes an ABA responsive C2H2-type zinc finger transcription factor with both transcriptional repression and activation domains, that binds a G-rich, 11-bp DNA-binding motif. YY1 binds to the promoter of ABR1 and disruption represses ABA- and salt-induced ABR1 expression.
chr1	42643567	42646048	PruarS.1G760100	AT5G23535	KOW domain-containing protein;(source:Araport11)
chr1	42647425	42648186	PruarS.1G760200	AT1G58070	WALLIN is an actin binding protein involved in ROP11 mediated xylem pit patterning.
chr1	42772618	42779619	PruarS.1G762300	AT1G58025	A specific subunit of MINU1/2-associated SWI/SNF (MAS) complexes (PMID:36471048).
chr1	42782030	42787384	PruarS.1G762400	AT1G09800	Enzyme for the pseudouridine (&#936;) to uridine (U) conversion.
chr1	42852972	42856590	PruarS.1G763400	AT5G10830	S-adenosyl-L-methionine-dependent methyltransferases superfamily protein;(source:Araport11)
chr1	42937600	42948235	PruarS.1G764600	AT1G57720	Translation elongation factor EF1B, gamma chain;(source:Araport11)
chr1	42959717	42964474	PruarS.1G764900	AT1G09620	ATP binding/leucine-tRNA ligases/aminoacyl-tRNA ligase;(source:Araport11)
chr1	42965222	42966853	PruarS.1G765000	AT1G80930	MIF4G domain-containing protein / MA3 domain-containing protein;(source:Araport11)
chr1	42967829	42977333	PruarS.1G765100	AT1G09620	ATP binding/leucine-tRNA ligases/aminoacyl-tRNA ligase;(source:Araport11)
chr1	42986165	42995563	PruarS.1G765400	AT1G09600	Protein kinase superfamily protein;(source:Araport11)
chr1	43025050	43027018	PruarS.1G766000	AT5G58610	PHD finger transcription factor;(source:Araport11)
chr1	43027109	43038094	PruarS.1G766100	AT5G63700	zinc ion binding / DNA binding protein;(source:Araport11)
chr1	43173113	43174726	PruarS.1G768500	AT2G38940	Encodes Pht1;4, a member of the Pht1 family of phosphate transporters which include: Pht1;1/At5g43350, Pht1;2/At5g43370, Pht1;3/At5g43360, Pht1;4/At2g38940, Pht1;5/At2g32830, Pht1;6/At5g43340, Pht1;7/At3g54700, Pht1;8/At1g20860, Pht1;9/At1g76430 (Plant Journal 2002, 31:341). Expression is upregulated in the shoot of cax1/cax3 mutant and is responsive to phosphate (Pi) and not phosphite (Phi) in r…
chr1	43175984	43182228	PruarS.1G768600	AT2G23390	acyl-CoA;(source:Araport11)
chr1	43206562	43217110	PruarS.1G768900	AT1G10320	Zinc finger C-x8-C-x5-C-x3-H type family protein;(source:Araport11)
chr1	43419922	43427322	PruarS.1G771600	AT1G17070	Encodes a homologue of spliceosome disassembly factor NTR1. Required for correct expression and splicing of DOG1, a regulator of seed dormancy. The mRNA is cell-to-cell mobile.
chr1	43496134	43501282	PruarS.1G772600	AT4G24250	A member of a large family of seven-transmembrane domain proteins specific to plants, homologs of the barley mildew resistance locus o (MLO) protein. The Arabidopsis genome contains 15 genes encoding MLO proteins, with localization in plasma membrane. Phylogenetic analysis revealed four clades of closely-related AtMLO genes. ATMLO13 belongs to the clade II, with ATMLO1 and ATMLO15. The gene is ex…
chr2	81618	85111	PruarS.2G001600	ATMG00310	RNA-directed DNA polymerase (reverse transcriptase)-related family protein;(source:Araport11)
chr2	207693	211596	PruarS.2G003400	AT5G48020	2-oxoglutarate (2OG) and Fe(II)-dependent oxygenase superfamily protein;(source:Araport11)
chr2	245948	254032	PruarS.2G004200	AT5G64580	Strong interaction with TIC inner envelope protein translocon which consists of Tic20/Tic56/Tic100/Tic214(Ycf1)(DOI:10.1105/tpc.18.00357).
chr2	255929	257731	PruarS.2G004300	AT1G50520	member of CYP705A The mRNA is cell-to-cell mobile.
chr2	261336	263807	PruarS.2G004500	AT5G47960	Encodes a small molecular weight g-protein.
chr2	436386	439795	PruarS.2G007700	AT5G13490	Encodes mitochondrial ADP/ATP carrier
chr2	445789	449309	PruarS.2G007800	AT3G63530	Encodes a novel E3 ubiquitin ligase that acts as a central negative regulator of Arabidopsis floral organ size. Organ size is limited by restricting the period of proliferative growth, rather than the rate of growth and appears to act in a novel pathway, independent of ANT and JAG. Both mRNA and protein are expressed in all actively growing regions of the plant and the vasculature and the protein…
chr2	531771	533041	PruarS.2G009200	AT1G30470	SIT4 phosphatase-associated family protein;(source:Araport11)
chr2	567281	570623	PruarS.2G009800	AT3G52110	interferon-activable protein;(source:Araport11)
chr2	638763	640735	PruarS.2G010600	AT5G04550	type-1 restriction enzyme mjaxp r protein (DUF668);(source:Araport11)
chr2	910785	918425	PruarS.2G015100	AT3G08020	A specific subunit of MINU1/2-associated SWI/SNF (MAS) complexes (PMID:36471048).
chr2	1012146	1014162	PruarS.2G016100	AT3G08030	The mRNA of this gene is expressed in viable seeds. Its detection in a dry seed lot has potential for use as a molecular marker for germination performance as absence of expression correlates with decreased germination. Encodes DUF642 cell wall protein.
chr2	1196618	1203308	PruarS.2G017800	AT5G19440	similar to Eucalyptus gunnii alcohol dehydrogenase of unknown physiological function (GI:1143445), apple tree, PIR:T16995; NOT a cinnamyl-alcohol dehydrogenase
chr2	1206024	1207412	PruarS.2G017900	AT4G36020	Encodes a cold shock domain protein. Involved in cold acclimation by blocking the secondary structure of mRNA which in turn facilitates translation at cold temperature.
chr2	1207559	1208362	PruarS.2G018000	AT1G58250	SABRE, putative gene of unknown function, homologous to maize apt1 gene. Required for normal cell expansion in the root cortex. The sabre mutation results in abnormal cell expansion. Encodes a rare message; very low level of expression was detected in roots and shoots.
chr2	1210476	1217989	PruarS.2G018100	AT5G19440	similar to Eucalyptus gunnii alcohol dehydrogenase of unknown physiological function (GI:1143445), apple tree, PIR:T16995; NOT a cinnamyl-alcohol dehydrogenase
chr2	1252812	1254156	PruarS.2G019000	AT1G23540	Encodes a member of the PERK family of putative receptor kinases. Overexpression leads to morphological defects and reduced fertility and increased expression of MAX genes.
chr2	1302706	1307405	PruarS.2G020400	AT4G39660	alanine:glyoxylate aminotransferase 2 homolog (AGT2). The mRNA is cell-to-cell mobile.
chr2	1334220	1334573	PruarS.2G020800	AT3G26790	Transcriptional factor with high similarity to the B3 region of the VP1/ABI3-like proteins. Full length FUS3 protein binds to the highly conserved RY motif [DNA motif CATGCA(TG)], present in many seed-specific promoters, and the B3 domains of this transcription factor is necessary for the specific interaction with the RY element. Transcriptional activity of FUS3 requires the B3 DNA-binding domain…
chr2	1346227	1347659	PruarS.2G021200	AT2G39480	P-glycoprotein 6;(source:Araport11)
chr2	1351002	1355514	PruarS.2G021300	AT5G12470	UvrABC system C protein, putative (DUF3411);(source:Araport11)
chr2	1471547	1472153	PruarS.2G023500	AT2G40210	AGAMOUS-like 48;(source:Araport11)
chr2	1573627	1574715	PruarS.2G024800	AT3G51970	acyl-CoA sterol acyl transferase 1;(source:Araport11)
chr2	1575213	1577356	PruarS.2G024900	AT5G43210	Excinuclease ABC, C subunit, N-terminal;(source:Araport11)
chr2	1579421	1580389	PruarS.2G025000	ATMG00810	DNA/RNA polymerases superfamily protein;(source:Araport11)
chr2	1618028	1618928	PruarS.2G025600	ATMG00710	Polynucleotidyl transferase, ribonuclease H-like superfamily protein;(source:Araport11)
chr2	1619086	1619754	PruarS.2G025700	AT3G20980	Gag-Pol-related retrotransposon family protein;(source:Araport11)
chr2	1619962	1621804	PruarS.2G025800	AT3G21000	Gag-Pol-related retrotransposon family protein;(source:Araport11)
chr2	1639518	1641413	PruarS.2G026300	AT1G12220	Resistance gene, mediates resistance against the bacterial pathogen Pseudomonas syringae. Contains a putative nucleotide binding site composed of kinase-1a (or P-loop), kinase-2a, and putative kinase-3a domains, 13 imperfect leucine-rich repeats, a potential leucine zipper, and two uncharacterized motifs that are well conserved in products of previously isolated R genes. Confers resistance to Pse…
chr2	1646098	1646607	PruarS.2G026400	ATMG00300	Gag-Pol-related retrotransposon family protein;(source:Araport11)
chr2	1646947	1648420	PruarS.2G026500	AT4G23160	Encodes a cysteine-rich receptor-like protein kinase.
chr2	1708418	1708795	PruarS.2G027300	AT3G01100	unknown protein, has cDNAs and ESTs associated to it
chr2	1989810	1992711	PruarS.2G030900	AT3G15750	Essential protein Yae1, N-terminal;(source:Araport11)
chr2	1993498	1996437	PruarS.2G031000	AT2G38800	Plant calmodulin-binding protein-like protein;(source:Araport11)
chr2	2035554	2037754	PruarS.2G031500	AT2G32250	FAR1-related sequence 2;(source:Araport11)
chr2	2130295	2130885	PruarS.2G033700	AT1G21280	Copia-like polyprotein/retrotransposon;(source:Araport11)
chr2	2311695	2314470	PruarS.2G036800	AT3G54470	encodes the bi-functional orotate phosphoribosyltransferase/orotidine-5'-phosphate decarboxylase catalyzing the fifth and sixth step in the de novo pyrimidine ribonucleotide biosynthesis
chr2	2362491	2363808	PruarS.2G037700	AT5G60800	Heavy metal transport/detoxification superfamily protein;(source:Araport11)
chr2	2365328	2365921	PruarS.2G037800	AT1G48720	Copia-like polyprotein/retrotransposon;(source:Araport11)
chr2	2382777	2389812	PruarS.2G038700	AT5G04700	Ankyrin repeat family protein;(source:Araport11)
chr2	2459897	2467631	PruarS.2G040100	AT5G04700	Ankyrin repeat family protein;(source:Araport11)
chr2	2624978	2630949	PruarS.2G042600	AT3G14470	NB-ARC domain-containing disease resistance protein;(source:Araport11)
chr2	2632653	2634232	PruarS.2G042700	AT3G14460	Leucine rich repeat protein that also contains an adenylate cyclase catalytic core motif. Capable of converting ATP to cAMP in vitro. Mutants show increased susceptibility to fungal pathogens.
chr2	2896397	2904600	PruarS.2G047800	AT3G14470	NB-ARC domain-containing disease resistance protein;(source:Araport11)
chr2	2906255	2918544	PruarS.2G047900	AT5G13530	Encodes KEEP ON GOING (KEG), a RING E3 ligase involved in abscisic acid signaling. KEG is essential for Arabidopsis growth and development. ABA promotes KEG degradation via the ubiquitin dependent 26S proteasome pathway. Associates with and ubiquitinates MKK4 and MKK5 to regulate plant immunity.
chr2	2919742	2920044	PruarS.2G048000	AT2G04420	Polynucleotidyl transferase, ribonuclease H-like superfamily protein;(source:Araport11)
chr2	3096642	3098217	PruarS.2G051000	AT3G54700	Encodes Pht1;7, a member of the Pht1 family of phosphate transporters which include: Pht1;1/At5g43350, Pht1;2/At5g43370, Pht1;3/At5g43360, Pht1;4/At2g38940, Pht1;5/At2g32830, Pht1;6/At5g43340, Pht1;7/At3g54700, Pht1;8/At1g20860, Pht1;9/At1g76430 (Plant Journal 2002, 31:341).
chr2	3133539	3143835	PruarS.2G051200	AT3G12270	protein arginine methyltransferase 3;(source:Araport11)
chr2	3143884	3152873	PruarS.2G051300	AT3G15140	ERI (At3g15140) encodes a protein of 337 amino acids of the ribonuclease H-like superfamily. The protein contains both DEDDh and SAP domains.The first exon contains a TCT-microsatellite structure (starting 226 bp after ATG) that, based on sequence complementarity, is a miR5021-cleavage target site. ERI is predicted to function as an siRNA exonuclease. Overexpression leads to increased post transc…
chr2	3164344	3167821	PruarS.2G051500	AT3G62240	RING/U-box superfamily protein;(source:Araport11)
chr2	3177880	3178218	PruarS.2G051600	AT4G14670	This locus was originally annotated as encoding ClpB2 (also referred to as Hsp92.7), which belongs to the Casein lytic proteinase/heat shock protein 100 (Clp/Hsp100) family. However, according to Lee et al. (2007, Plant Journal, 49:115-127), there is no evidence for expression of an appropriate-sized mRNA from this locus. Re-annotation of the genome indicates that this locus potentially encodes a…
chr2	3191438	3193107	PruarS.2G051800	AT2G39260	Nonsense mediated decay (NMD)factor.
chr2	3193164	3194144	PruarS.2G051900	AT5G13530	Encodes KEEP ON GOING (KEG), a RING E3 ligase involved in abscisic acid signaling. KEG is essential for Arabidopsis growth and development. ABA promotes KEG degradation via the ubiquitin dependent 26S proteasome pathway. Associates with and ubiquitinates MKK4 and MKK5 to regulate plant immunity.
chr2	3197029	3199741	PruarS.2G052000	AT3G14470	NB-ARC domain-containing disease resistance protein;(source:Araport11)
chr2	3277775	3283007	PruarS.2G053400	AT3G12320	Member of a small gene family. Appears to be clock regulated.Somewhat redundant with LNK1/2 though more like LNK4 in having affects on biomass accumulation and phototrophism.
chr2	3344663	3353008	PruarS.2G054600	AT4G02110	transcription coactivator;(source:Araport11)
chr2	3400244	3400552	PruarS.2G054800	AT4G14410	Basic helix loop helix transcription factor involved in stress mediated signaling during germination.
chr2	3401327	3402352	PruarS.2G054900	AT3G23590	Encodes a protein shown to physically associate with the conserved transcriptional coregulatory complex, Mediator, and is involved in the regulation of phenylpropanoid homeostasis. Acts redundantly with REF4/MED5b (At2g48110). Required for expression of some dark-upregulated genes. RFR1 is the MED5a subunit of the mediator complex.
chr2	3415535	3418184	PruarS.2G055500	AT5G07020	Encodes an integral thylakoid membrane protein that interacts with PSII core complexes and contributes to the maintenance of PSII homeostasis upon exposure to photoinhibitory light conditions by participating in the protection and stabilization of PSII under photoinhibitory stress.
chr2	3574754	3577012	PruarS.2G058900	AT4G16050	Aminotransferase-like, plant mobile domain family protein;(source:Araport11)
chr2	3684595	3686499	PruarS.2G060700	AT5G41540	Disease resistance protein (TIR-NBS-LRR class) family;(source:Araport11)
chr2	3712621	3713379	PruarS.2G061500	AT1G43760	DNAse I-like superfamily protein;(source:Araport11)
chr2	3713483	3715017	PruarS.2G061600	AT4G29090	Ribonuclease H-like superfamily protein;(source:Araport11)
chr2	3715504	3717504	PruarS.2G061700	AT4G23160	Encodes a cysteine-rich receptor-like protein kinase.
chr2	3717591	3719220	PruarS.2G061800	ATMG00300	Gag-Pol-related retrotransposon family protein;(source:Araport11)
chr2	3719989	3720717	PruarS.2G061900	AT4G29090	Ribonuclease H-like superfamily protein;(source:Araport11)
chr2	3723845	3724645	PruarS.2G062100	AT3G14470	NB-ARC domain-containing disease resistance protein;(source:Araport11)
chr2	3959495	3962321	PruarS.2G066300	AT1G05577	SOK1 is a DUF966 domain containing protein. It is expressed during embryogenesis in the apical-lateral plasma membrane. SOK1 can form homodimers and it's polar localization of SOK1 depends on N terminal domains within the protein. Misexpression of SOK1 or delocalization alters cell division planes.
chr2	3963001	3966409	PruarS.2G066400	AT2G31920	Member of a novel, plant specific family of microtubule associated proteins.
chr2	3967406	3968851	PruarS.2G066500	AT5G27120	SAR DNA-binding protein, putative, strong similarity to SAR DNA-binding protein-1 (Pisum sativum) GI:3132696; contains Pfam profile PF01798: Putative snoRNA binding domain; has similarity to MAR binding NOP58 protein The mRNA is cell-to-cell mobile.
chr2	3998663	3999557	PruarS.2G067200	AT2G44290	Bifunctional inhibitor/lipid-transfer protein/seed storage 2S albumin superfamily protein;(source:Araport11)
chr2	4014176	4015528	PruarS.2G067500	AT5G57480	P-loop containing nucleoside triphosphate hydrolases superfamily protein;(source:Araport11)
chr2	4027904	4030389	PruarS.2G067900	AT3G60080	RING/U-box superfamily protein;(source:Araport11)
chr2	4098918	4099637	PruarS.2G068800	AT2G27660	Cysteine/Histidine-rich C1 domain family protein;(source:Araport11)
chr2	4103915	4108593	PruarS.2G068900	AT2G44410	RING/U-box superfamily protein. SUMO- targeted ubiquitin ligase.
chr2	4242246	4245728	PruarS.2G070800	AT2G44500	O-fucosyltransferase family protein;(source:Araport11)
chr2	4482783	4504223	PruarS.2G074800	AT5G15920	Encodes SMC5 (STRUCTURAL MAINTENANCE OF CHROMOSOMES 5), a component of the SMC5/6 complex. SMC5/6 complex promotes sister chromatid alignment and homologous recombination after DNA damage.
chr2	4727761	4728450	PruarS.2G078600	AT4G00700	C2 calcium/lipid-binding plant phosphoribosyltransferase family protein;(source:Araport11)
chr2	4761183	4772390	PruarS.2G078800	AT3G54440	glycoside hydrolase family 2 protein;(source:Araport11)
chr2	4790660	4793942	PruarS.2G079000	AT4G36120	filament-like protein (DUF869);(source:Araport11)
chr2	4833202	4834392	PruarS.2G079500	AT5G07900	Mitochondrial transcription termination factor family protein;(source:Araport11)
chr2	4904472	4906988	PruarS.2G080500	AT4G25740	RNA binding Plectin/S10 domain-containing protein;(source:Araport11)
chr2	4925995	4931604	PruarS.2G080700	AT3G14470	NB-ARC domain-containing disease resistance protein;(source:Araport11)
chr2	5147416	5152724	PruarS.2G085400	AT1G14710	hydroxyproline-rich glycoprotein family protein;(source:Araport11)
chr2	5152757	5156584	PruarS.2G085500	AT3G14470	NB-ARC domain-containing disease resistance protein;(source:Araport11)
chr2	5165852	5167357	PruarS.2G085800	AT4G23160	Encodes a cysteine-rich receptor-like protein kinase.
chr2	5179132	5182904	PruarS.2G086000	AT3G12320	Member of a small gene family. Appears to be clock regulated.Somewhat redundant with LNK1/2 though more like LNK4 in having affects on biomass accumulation and phototrophism.
chr2	5323385	5325196	PruarS.2G089000	ATMG00300	Gag-Pol-related retrotransposon family protein;(source:Araport11)
chr2	5325254	5326439	PruarS.2G089100	ATMG00710	Polynucleotidyl transferase, ribonuclease H-like superfamily protein;(source:Araport11)
chr2	5510611	5512257	PruarS.2G092700	AT3G01410	Polynucleotidyl transferase, ribonuclease H-like superfamily protein;(source:Araport11)
chr2	5512735	5513271	PruarS.2G092800	AT5G58260	Encodes subunit NDH-N of NAD(P)H:plastoquinone dehydrogenase complex (Ndh complex) present in the thylakoid membrane of chloroplasts. This subunit is thought to be required for Ndh complex assembly.
chr2	5639793	5641756	PruarS.2G096300	AT4G08350	global transcription factor group A2;(source:Araport11)
chr2	5914850	5922266	PruarS.2G101100	AT5G48340	hypothetical protein;(source:Araport11)
chr2	6027895	6028695	PruarS.2G102800	AT2G47520	encodes a member of the ERF (ethylene response factor) subfamily B-2 of ERF/AP2 transcription factor family. The protein contains one AP2 domain. There are 5 members in this subfamily including RAP2.2 AND RAP2.12. It plays a role in hypoxia-induced root slanting.
chr2	6122903	6124617	PruarS.2G104300	AT4G29800	PATATIN-like protein 8;(source:Araport11)
chr2	6125326	6125919	PruarS.2G104400	AT2G34220	ubiquitin carboxyl-terminal hydrolase-like protein, putative (DUF627 and DUF629);(source:Araport11)
chr2	6126028	6130239	PruarS.2G104500	AT2G36390	Encodes a starch branching enzyme (EC.2.4.1.18) similar to SBE2 from maize and rice. Expressed throughout plant tissues. The mRNA is cell-to-cell mobile.
chr2	6273958	6275831	PruarS.2G107900	ATMG00710	Polynucleotidyl transferase, ribonuclease H-like superfamily protein;(source:Araport11)
chr2	6275890	6276339	PruarS.2G108000	ATMG00820	Reverse transcriptase (RNA-dependent DNA polymerase);(source:Araport11)
chr2	6292187	6295237	PruarS.2G108300
chr2	6296112	6307338	PruarS.2G108400	AT4G23160	Encodes a cysteine-rich receptor-like protein kinase.
chr2	6436575	6439647	PruarS.2G111200	AT4G16050	Aminotransferase-like, plant mobile domain family protein;(source:Araport11)
chr2	6576114	6577243	PruarS.2G113400	AT2G28170	member of Putative Na+/H+ antiporter family
chr2	6600106	6602854	PruarS.2G114000	AT5G47190	Ribosomal protein L19 family protein;(source:Araport11)
chr2	6755532	6759360	PruarS.2G117200	AT3G04380	Encodes SUVR4, a nucleolar histone methyltransferase with preference for monomethylated H3K9. One of the four closely related Arabidopsis SUVR proteins that belong to the SU(VAR)3-9 subgroup of SET-domain proteins. Proteins containing the evolutionarily conserved SET domain are involved in regulation of eukaryotic gene expression and chromatin structure through their histone lysine methyltransfer…
chr2	6796768	6798761	PruarS.2G117600	AT5G17680	disease resistance protein (TIR-NBS-LRR class);(source:Araport11)
chr2	6919552	6929537	PruarS.2G119500	AT5G25820	Exostosin family protein;(source:Araport11)
chr2	7107201	7113768	PruarS.2G123300	AT2G17525	Pentatricopeptide repeat (PPR) superfamily protein;(source:Araport11)
chr2	7130459	7131429	PruarS.2G123600	AT5G35695	nuclease HARBI1-like protein;(source:Araport11)
chr2	7182440	7193999	PruarS.2G124300	AT5G04895	DEA(D/H)-box RNA helicase family protein;(source:Araport11)
chr2	7303574	7304041	PruarS.2G127000	AT4G29420	F-box/RNI-like superfamily protein;(source:Araport11)
chr2	7366924	7370051	PruarS.2G128600	AT2G25240	Serine protease inhibitor (SERPIN) family protein;(source:Araport11). Involved in stress response regulated cell death.
chr2	7405151	7414804	PruarS.2G129200	ATCG00280	chloroplast gene encoding a CP43 subunit of the photosystem II reaction center. promoter contains a blue-light responsive element.
chr2	7419647	7420114	PruarS.2G129300	ATMG00860	DNA/RNA polymerases superfamily protein;(source:Araport11)
chr2	7423946	7424404	PruarS.2G129400	AT4G29090	Ribonuclease H-like superfamily protein;(source:Araport11)
chr2	7672501	7678441	PruarS.2G134100	AT3G03770	Leucine-rich repeat protein kinase family protein;(source:Araport11)
chr2	7679854	7681987	PruarS.2G134200	AT5G39660	Dof-type zinc finger domain-containing protein, identical to H-protein promoter binding factor-2a GI:3386546 from (Arabidopsis thaliana). Interacts with LKP2 and FKF1, but its overexpression does not change flowering time under short or long day conditions.
chr2	7719896	7722919	PruarS.2G134500	AT5G48050	Copia-like polyprotein/retrotransposon;(source:Araport11)
chr2	7763194	7765955	PruarS.2G134900	AT2G26980	encodes a serine-threonine protein kinase whose expression increases in response to abscisic acid, cold, drought, high salt, and wounding conditions. The gene is expressed in developing seeds and seedlings. Lines carrying a T-DNA insertions have reduced germination efficiency and expression of cold, high-salt, and abscisic acid marker genes are altered, but not drought-response markers.
chr2	7849851	7854160	PruarS.2G136400	AT4G13250	Encodes a chlorophyll b reductase involved in the degradation of chlorophyll b and LHCII (light harvesting complex II).
chr2	8008599	8014406	PruarS.2G139400	AT5G18440	Encodes NUFIP that directs assembly of C/D snoRNP (small nucleolar ribonucleoprotein).
chr2	8289137	8289742	PruarS.2G146700	AT1G54050	HSP20-like chaperones superfamily protein;(source:Araport11)
chr2	8354494	8358263	PruarS.2G148100	AT5G44310	Late embryogenesis abundant protein (LEA) family protein;(source:Araport11)
chr2	8511026	8516347	PruarS.2G150700	AT3G54320	WRINKLED1 encodes transcription factor of the AP2/ERWEBP class. Protein has two plant-specific (AP2/EREB) DNA-binding domains and is involved in the control of storage compound biosynthesis in Arabidopsis. Mutants have wrinkled seed phenotype, due to a defect in the incorporation of sucrose and glucose into triacylglycerols. Transgenic sGsL plants (21-day-old) grown on 6% sucrose for 24 hours had…
chr2	8525275	8537163	PruarS.2G150900	AT2G21250	NAD(P)-linked oxidoreductase superfamily protein;(source:Araport11)
chr2	8645335	8651501	PruarS.2G152500	AT2G27110	FAR1-related sequence 3;(source:Araport11)
chr2	8652559	8657112	PruarS.2G152600	AT3G04380	Encodes SUVR4, a nucleolar histone methyltransferase with preference for monomethylated H3K9. One of the four closely related Arabidopsis SUVR proteins that belong to the SU(VAR)3-9 subgroup of SET-domain proteins. Proteins containing the evolutionarily conserved SET domain are involved in regulation of eukaryotic gene expression and chromatin structure through their histone lysine methyltransfer…
chr2	8815346	8817789	PruarS.2G155100	AT4G23160	Encodes a cysteine-rich receptor-like protein kinase.
chr2	8819185	8821616	PruarS.2G155200	AT1G72880	Survival protein SurE-like phosphatase/nucleotidase;(source:Araport11)
chr2	8975615	8983640	PruarS.2G157200	AT1G31730	Encodes a component of the AP4 complex and is involved in vacuolar sorting of storage proteins.
chr2	9249981	9256389	PruarS.2G161800
chr2	9269771	9271090	PruarS.2G162400
chr2	9277220	9277519	PruarS.2G162500	AT1G27470	transducin family protein / WD-40 repeat family protein;(source:Araport11)
chr2	9283273	9289787	PruarS.2G162600	AT4G39110	bups1 and bups1/2 double mutants have reduced feritlity due to premature rupture of pollen tubes before they reach the ovule. BUSP1 interacts with RALF4/19 peptide ligands and ANX1/2 receptors. BUPS/ANX signaling may regulate and promote pollen tube growth.
chr2	9316775	9318709	PruarS.2G163300	AT5G39660	Dof-type zinc finger domain-containing protein, identical to H-protein promoter binding factor-2a GI:3386546 from (Arabidopsis thaliana). Interacts with LKP2 and FKF1, but its overexpression does not change flowering time under short or long day conditions.
chr2	9431128	9438465	PruarS.2G165000	AT3G10670	Plastidic SufC-like ATP-binding cassette/ATPase essential for Arabidopsis embryogenesis. Involved in the biogenesis and/or repair of oxidatively damaged Fe?S clusters. Expressed in embryos and meristems.
chr2	9473628	9474552	PruarS.2G165800
chr2	9599045	9604387	PruarS.2G169000	AT3G54300	Encodes a member of Synaptobrevin -like protein family. VAMP727 is a R-SNARE and interacts with SYP22/VTI11/SYP51. It is required for trafficking of storage proteins to the protein storage vacuoles (PSV) and also for PSV organization and biogenesis. Loss of function mutations have no phenotype but double mutants with SYP22 are embryo lethal.
chr2	9663799	9664713	PruarS.2G169900	AT5G03990	FK506-binding-like protein;(source:Araport11)
chr2	9665317	9665920	PruarS.2G170000	AT1G35530	Encodes FANCM, a highly conserved helicase that functions as a major factor limiting meiotic crossover formation. It is not directly involved in the repair of DNA lesions but suppresses spontaneous somatic homologous recombination via a RecQ helicase (At-RECQ4A)-independent pathway.
chr2	9885284	9890886	PruarS.2G172900	AT4G29090	Ribonuclease H-like superfamily protein;(source:Araport11)
chr2	9915913	9916844	PruarS.2G173200	AT5G15620	F-box/RNI-like superfamily protein;(source:Araport11)
chr2	9942985	9943359	PruarS.2G174300	AT1G08140	member of Putative Na+/H+ antiporter family
chr2	9993499	10001463	PruarS.2G174900	AT3G10600	Encodes a member of the cationic amino acid transporter (CAT) subfamily of amino acid polyamine choline transporters.
chr2	10005478	10010218	PruarS.2G175000	AT1G32230	Encodes a protein belonging to the (ADP-ribosyl)transferase domain-containing subfamily of WWE protein-protein interaction domain protein family. Superoxide radicals are necessary and sufficient to propagate cell death or lesion formation in rcd1 mutants. Without stress treatment, RCD1 is localized in the nucleus. Under high salt or oxidative stress, RCD1 is found not only in the nucleus but also…
chr2	10010307	10014483	PruarS.2G175100	AT4G32640	Sec23/Sec24 protein transport family protein;(source:Araport11)
chr2	10701184	10703703	PruarS.2G189500	AT3G05870	Subunit of the anaphase promoting complex, a ubiquitin ligase complex that regulates progression through the cell cycle.
chr2	10704045	10710869	PruarS.2G189600	AT5G22510	Encodes a chloroplast-targeted alkaline/neutral invertase that is implicated in the development of the photosynthetic apparatus and nitrogen assimilation in seedlings to control the sucrose to hexose ratio.
chr2	10950815	10952761	PruarS.2G193500	AT5G66640	DA1-related protein 3;(source:Araport11)
chr2	10982035	10986353	PruarS.2G194100	AT4G10150	RING/U-box superfamily protein;(source:Araport11)
chr2	11092746	11093540	PruarS.2G195800	AT5G42955	inhibitor/lipid-transfer protein/seed storage 2S albumin superfamily protein (DUF784);(source:Araport11)
chr2	11095969	11097726	PruarS.2G195900	AT5G38280	putative receptor serine/threonine kinase PR5K (PR5K) mRNA, PR5-like receptor kinase
chr2	11145785	11149076	PruarS.2G196900	AT1G66920	Protein kinase superfamily protein;(source:Araport11)
chr2	11216010	11219524	PruarS.2G197900	AT4G36400	Encodes a (D)-2-hydroxyglutarate dehydrogenase.
chr2	11406397	11408550	PruarS.2G201700	AT2G34357	ARM repeat superfamily protein;(source:Araport11)
chr2	11438392	11443222	PruarS.2G202200	AT2G28600	P-loop containing nucleoside triphosphate hydrolases superfamily protein;(source:Araport11)
chr2	11502367	11505210	PruarS.2G203000	AT3G10030	aspartate/glutamate/uridylate kinase family protein;(source:Araport11)
chr2	11505759	11507199	PruarS.2G203100	AT4G04775	zinc ion binding protein;(source:Araport11)
chr2	11508181	11515149	PruarS.2G203200	AT1G64260	MuDR family transposase;(source:Araport11)
chr2	11533146	11544213	PruarS.2G203600	AT3G52990	Pyruvate kinase family protein;(source:Araport11)
chr2	11590126	11591927	PruarS.2G204000	AT1G20510	Encodes an OPC-8:CoA ligase involved in jasmonic acid biosynthesis.
chr2	11625572	11629302	PruarS.2G204500	AT3G47010	Glycosyl hydrolase family protein;(source:Araport11)
chr2	11666627	11675386	PruarS.2G205500	AT5G38280	putative receptor serine/threonine kinase PR5K (PR5K) mRNA, PR5-like receptor kinase
chr2	11723604	11729285	PruarS.2G206600	AT1G63300	Myosin heavy chain-related protein;(source:Araport11)
chr2	11767570	11769918	PruarS.2G207000	AT2G36690	Protein belonging to the Fe-dependent 2-oxoglutarate dioxygenase superfamily, catalyzes the stereospecific hydration of GA12 to produce DHGA12, negatively regulates ABA sensitivity during germination, phototrophic establishment and seedling development.
chr2	11854844	11855422	PruarS.2G208200	AT4G15200	Actin nucleation factor that directs the formation of actin cables in pollen tubes. Involved in cytoplasmic streaming and polarized growth in pollen tubes.
chr2	11869995	11875080	PruarS.2G208500	ATMG00810	DNA/RNA polymerases superfamily protein;(source:Araport11)
chr2	11875146	11878931	PruarS.2G208600	AT4G23160	Encodes a cysteine-rich receptor-like protein kinase.
chr2	11890194	11890496	PruarS.2G209000	AT1G27900	RNA helicase family protein;(source:Araport11)
chr2	11933224	11940290	PruarS.2G209500	AT5G04500	Encodes a member of the CAZy Glycosyltransferase Family 64 that is involved in glycosylinositolphosphorylceramide and sphingolipid glycosylation. In mutants, seed germination was less sensitive to salt stress than in wild-type plants. [The protein was expected to be Golgi-localized based on function as well as the Golgi localization of its homolog GMT1. However, GFP-fusion proteins localized both…
chr2	11971440	11973005	PruarS.2G210300	AT1G49920	MuDR family transposase;(source:Araport11)
chr2	11999045	12000771	PruarS.2G210900	AT2G46500	Phosphoinositide kinase which undergo autophosphorylation and phosphorylate serine/threonine residues of protein substrates. Contains phosphoinositide 3/4-kinase and ubiquitin-like domains. Phosphorylates PUFD1 and RPN10 in vitro.
chr2	12119311	12120726	PruarS.2G214000	AT3G19990	E3 ubiquitin-protein ligase;(source:Araport11)
chr2	12237629	12238024	PruarS.2G215700	AT1G32120	serine/threonine-protein phosphatase 7 long form-like protein;(source:Araport11)
chr2	12238063	12240717	PruarS.2G215800	AT4G16050	Aminotransferase-like, plant mobile domain family protein;(source:Araport11)
chr2	12240964	12242132	PruarS.2G215900	ATMG00750	GAG/POL/ENV polyprotein;(source:Araport11)
chr2	12242483	12244045	PruarS.2G216000	AT3G01410	Polynucleotidyl transferase, ribonuclease H-like superfamily protein;(source:Araport11)
chr2	12246845	12247501	PruarS.2G216200	AT4G23500	Pectin lyase-like superfamily protein;(source:Araport11)
chr2	12247680	12257051	PruarS.2G216300	AT4G23160	Encodes a cysteine-rich receptor-like protein kinase.
chr2	12378947	12384961	PruarS.2G218600	AT1G76810	eukaryotic translation initiation factor 2 (eIF-2) family protein;(source:Araport11)
chr2	12390711	12391286	PruarS.2G218900	AT2G18330	Homologue of animal ATPase Family AAA Domain-Containing Protein 3 (ATAD3), which is involved in mitochondrial nucleoid organization; interacts with SHOT1.
chr2	12420250	12423073	PruarS.2G219200	AT5G17610	hypothetical protein;(source:Araport11)
chr2	12424048	12424518	PruarS.2G219300	AT1G20140	SKP1-like 4;(source:Araport11)
chr2	12459577	12464647	PruarS.2G219600	AT5G17610	hypothetical protein;(source:Araport11)
chr2	12553057	12557223	PruarS.2G221300	AT3G61650	Required for centrosomal and noncentrosomal microtubule nucleation. Involved in specification of cell identity, such as stomatal patterning. Constitutively expressed throughout plant.
chr2	12686967	12688194	PruarS.2G224400
chr2	12689679	12690212	PruarS.2G224500	AT4G38180	FAR1-related sequence 5;(source:Araport11)
chr2	12693256	12702910	PruarS.2G224600	AT5G16620	chloroplast protein import (Tic40)
chr2	12746842	12750559	PruarS.2G225500	AT1G06790	Encodes a subunit of RNA polymerase III involved in maintaining global RNA homeostasis, not just that of genes transcribed by RNA pol III.
chr2	12755159	12757214	PruarS.2G225700	AT1G66920	Protein kinase superfamily protein;(source:Araport11)
chr2	12817873	12820818	PruarS.2G226700	AT5G45275	Major facilitator superfamily protein;(source:Araport11)
chr2	12822432	12826518	PruarS.2G226800	AT1G19260	Encodes a ceramide synthase that uses very-long- chain fatty acyl-CoA and trihydroxy LCB substrates.
chr2	12829400	12830662	PruarS.2G227000	AT1G12380	hypothetical protein;(source:Araport11)
chr2	12906670	12907433	PruarS.2G228200	AT3G07520	member of Putative ligand-gated ion channel subunit family. Contains a functional cation - permeable pore domain. Involved in cellular cation homeostasis.
chr2	12912941	12913930	PruarS.2G228300	AT1G59453	B-block-binding subunit of TFIIIC protein;(source:Araport11)
chr2	12915147	12915733	PruarS.2G228400	AT4G23160	Encodes a cysteine-rich receptor-like protein kinase.
chr2	12921644	12925373	PruarS.2G228500	AT4G29090	Ribonuclease H-like superfamily protein;(source:Araport11)
chr2	12925947	12926537	PruarS.2G228600	AT3G25270	Ribonuclease H-like superfamily protein;(source:Araport11)
chr2	12968178	12970203	PruarS.2G229400	AT1G09070	SRC2 specifically binds the peptide PIEPPPHH, and moves from ER to a vacuole fraction where it gets internalized. Involved in Protein Storage Vacuole targeting. The mRNA is cell-to-cell mobile.
chr2	12972185	12972951	PruarS.2G229500	AT1G09070	SRC2 specifically binds the peptide PIEPPPHH, and moves from ER to a vacuole fraction where it gets internalized. Involved in Protein Storage Vacuole targeting. The mRNA is cell-to-cell mobile.
chr2	12975266	12980588	PruarS.2G229600	AT5G16420	Pentatricopeptide repeat (PPR-like) superfamily protein;(source:Araport11)
chr2	13113449	13120810	PruarS.2G231600	AT2G21630	Sec23/Sec24 protein transport family protein;(source:Araport11)
chr2	13168318	13171779	PruarS.2G232500	AT3G16857	Encodes an Arabidopsis response regulator (ARR) protein that acts in concert with other type-B ARRs in the cytokinin signaling pathway. Also involved in cytokinin-dependent inhibition of hypocotyl elongation and cytokinin-dependent greening and shooting in tissue culture. ARR1, ARR10, and ARR12 are redundant regulators of drought response, with ARR1 being the most critical. ARR1, ARR10 and ARR12 …
chr2	13318012	13327572	PruarS.2G234700	AT5G16620	chloroplast protein import (Tic40)
chr2	13360682	13363927	PruarS.2G235600	AT5G38280	putative receptor serine/threonine kinase PR5K (PR5K) mRNA, PR5-like receptor kinase
chr2	13391121	13392775	PruarS.2G236200	AT4G23160	Encodes a cysteine-rich receptor-like protein kinase.
chr2	13430469	13431272	PruarS.2G236800	AT4G23160	Encodes a cysteine-rich receptor-like protein kinase.
chr2	13431780	13432121	PruarS.2G236900	AT2G39300	CAP-gly domain linker;(source:Araport11)
chr2	13469208	13471387	PruarS.2G237500	AT4G17800	Putative AT-hook DNA-binding family protein;(source:Araport11)
chr2	13472243	13474358	PruarS.2G237600	AT1G29000	Heavy metal transport/detoxification superfamily protein;(source:Araport11)
chr2	13490441	13494851	PruarS.2G237900	AT4G10650	P-loop containing nucleoside triphosphate hydrolases superfamily protein;(source:Araport11)
chr2	13514510	13515757	PruarS.2G238300	AT2G35930	Encodes a cytoplasmically localized U-box domain containing E3 ubiquitin ligase that is involved in the response to water stress and acts as a negative regulator of PAMP-triggered immunity.
chr2	13519140	13527826	PruarS.2G238400	AT5G65940	hydrolyzes beta-hydroxyisobutyryl-CoA
chr2	13548424	13548903	PruarS.2G238900	AT5G48670	AGL80 is a member of the MADS box family of genes. AGL80 functions as a transcription factor within the central cell gene regulatory network and controls the expression of downstream genes required for central cell development and function.
chr2	13550484	13553573	PruarS.2G239000	AT4G05200	Encodes a cysteine-rich receptor-like protein kinase.
chr2	13658931	13665228	PruarS.2G240300	AT2G44530	Phosphoribosyltransferase family protein;(source:Araport11)
chr2	13666768	13670874	PruarS.2G240400	AT5G58230	Encodes a WD-40 repeat containing protein that functions in chromatin assembly as part of the CAF1 and FIE complex. Mutants exhibit parthenogenetic development that includes proliferation of unfertilized endosperm and embryos. In heterozygous plants 50% of embryos abort. Of the aborted embryos the early aborted class are homozygous and the later aborting lass are heterozygotes in which the defect…
chr2	13785115	13791174	PruarS.2G242200	AT1G02205	Expression of the CER1 gene associated with production of stem epicuticular wax and pollen fertility. Biochemical studies showed that cer1 mutants are blocked in the conversion of stem wax C30 aldehydes to C29 alkanes, and they also lack the secondary alcohols and ketones. These suggested the CER1 protein is an aldehyde decarbonylase, but the exact molecular function of this protein remains to be…
chr2	13798988	13802626	PruarS.2G242400	AT1G02205	Expression of the CER1 gene associated with production of stem epicuticular wax and pollen fertility. Biochemical studies showed that cer1 mutants are blocked in the conversion of stem wax C30 aldehydes to C29 alkanes, and they also lack the secondary alcohols and ketones. These suggested the CER1 protein is an aldehyde decarbonylase, but the exact molecular function of this protein remains to be…
chr2	13847615	13849407	PruarS.2G243500	AT1G02205	Expression of the CER1 gene associated with production of stem epicuticular wax and pollen fertility. Biochemical studies showed that cer1 mutants are blocked in the conversion of stem wax C30 aldehydes to C29 alkanes, and they also lack the secondary alcohols and ketones. These suggested the CER1 protein is an aldehyde decarbonylase, but the exact molecular function of this protein remains to be…
chr2	13871723	13873266	PruarS.2G243900	AT3G20230	Member of the uL18 RNA-binding protein family. uL18 proteins share a short structurally conserved domain that binds the 5S rRNA and allow its incorporation into ribosomes.
chr2	13943564	13944897	PruarS.2G245200	AT3G47580	Leucine-rich repeat protein kinase family protein;(source:Araport11)
chr2	14001454	14009568	PruarS.2G246100	AT2G44610	Golgi-localized small GTPase, participates in the trafficking of CESA6 to the plasma membrane, maintaining Golgi organization and morphology, possible role in exocytosis. Plays and important role in hypocotyl growth by influencing cell elongation/growth and deposition of cellulose microfibrils in the cell wall. Plays an important role in cellulose synthesis. Influences both the distribution and v…
chr2	14034209	14035598	PruarS.2G246600	AT2G38740	HAD-type phosphosugar phosphatase.
chr2	14187821	14188810	PruarS.2G250300	AT3G60220	Encodes a putative RING-H2 zinc finger protein ATL4 (ATL4).
chr2	14191464	14192239	PruarS.2G250400	AT1G79890	RAD3-like DNA-binding helicase protein;(source:Araport11)
chr2	14220886	14226962	PruarS.2G250900	AT1G50180	Host immune receptor which recognizes the conserved effectors AvrE and HopAA1.
chr2	14242119	14248063	PruarS.2G251200	AT2G24370	kinase with adenine nucleotide alpha hydrolases-like domain-containing protein;(source:Araport11)
chr2	14275965	14276421	PruarS.2G251800	AT2G44670	senescence-associated family protein (DUF581);(source:Araport11)
chr2	14393845	14396288	PruarS.2G253500	AT2G44690	A member of ROP GTPase gene family; promotes autophagy.
chr2	14399227	14402194	PruarS.2G253600	AT1G28710	Nucleotide-diphospho-sugar transferase family protein;(source:Araport11)
chr2	14409465	14414975	PruarS.2G253700	AT1G28710	Nucleotide-diphospho-sugar transferase family protein;(source:Araport11)
chr2	14443419	14449253	PruarS.2G254200	AT5G36930	Disease resistance protein (TIR-NBS-LRR class) family;(source:Araport11)
chr2	14453017	14455564	PruarS.2G254400	AT5G36930	Disease resistance protein (TIR-NBS-LRR class) family;(source:Araport11)
chr2	14632518	14643149	PruarS.2G258300	AT1G62310	Encodes a probable H3K9me2 demethylase. Functions in trichome morphogenesis via regulation of GL3.
chr2	14643731	14646137	PruarS.2G258400	AT5G47320	Nuclear encoded mitochondrial ribosome subunit. The mRNA is cell-to-cell mobile.
chr2	14676635	14678403	PruarS.2G258900	AT3G17380	TRAF-like family protein;(source:Araport11)
chr2	14682625	14685833	PruarS.2G259100	AT3G17380	TRAF-like family protein;(source:Araport11)
chr2	14691685	14692755	PruarS.2G259200	AT4G05030	Copper transport protein family;(source:Araport11)
chr2	14716397	14716990	PruarS.2G259700	AT4G25260	Pectin methylesterase inhibitor. Forms pH dependent complex with PME3.
chr2	14771694	14773820	PruarS.2G260400	AT2G44930	transmembrane protein, putative (DUF247);(source:Araport11)
chr2	14874322	14890597	PruarS.2G262700	AT2G28580	transmembrane protein, putative (DUF247);(source:Araport11)
chr2	14933683	14934875	PruarS.2G263400	AT3G60410	hypothetical protein (DUF1639);(source:Araport11)
chr2	14948922	14957051	PruarS.2G263700	AT5G36930	Disease resistance protein (TIR-NBS-LRR class) family;(source:Araport11)
chr2	14969881	14972245	PruarS.2G263900	AT1G72930	Toll/interleukin-1 receptor-like protein (TIR) protein. It is induced in response to bacterial pathogens and overexpression results in cell death in leaves.
chr2	14974312	14981295	PruarS.2G264000	AT5G36930	Disease resistance protein (TIR-NBS-LRR class) family;(source:Araport11)
chr2	15078126	15083138	PruarS.2G266500	AT5G36930	Disease resistance protein (TIR-NBS-LRR class) family;(source:Araport11)
chr2	15083577	15085278	PruarS.2G266600	AT5G61330	rRNA processing protein-like protein;(source:Araport11)
chr2	15085359	15089120	PruarS.2G266700	AT5G61330	rRNA processing protein-like protein;(source:Araport11)
chr2	15127037	15137004	PruarS.2G267400	AT2G44900	ARABIDILLO-1 and its homolog, ARABIDILLO -2, are unique among Arabidopsis Arm-repeat proteins in having an F-box motif and fall into a phylogenetically distinct subgroup from other plant Arm-repeat proteins Similar to arm repeat protein in rice and armadillo/beta-catenin repeat family protein / F-box family protein in Dictyostelium. ARABIDILLO-1 promote lateral root development. Mutant plants for…
chr2	15146454	15154017	PruarS.2G267600	AT3G59670	elongation factor;(source:Araport11)
chr2	15154508	15155582	PruarS.2G267700	AT4G37445	calcium ion-binding protein;(source:Araport11)
chr2	15216133	15226572	PruarS.2G269200	AT1G02090	encodes a phosphoprotein that is a subunit of the COP9 signalosome. Mutants exhibit constitutive photomorphogenic phenotype.
chr2	15248215	15257162	PruarS.2G269300	AT4G13780	methionine-tRNA ligase, putative / methionyl-tRNA synthetase, putative / MetRS;(source:Araport11)
chr2	15305553	15308240	PruarS.2G270500	AT1G45616	receptor like protein 6;(source:Araport11)
chr2	15325513	15331599	PruarS.2G270900	AT2G33060	receptor like protein 27;(source:Araport11)
chr2	15344500	15344997	PruarS.2G271100	AT1G34070	Copia-like polyprotein/retrotransposon;(source:Araport11)
chr2	15417807	15420650	PruarS.2G272900	AT1G45616	receptor like protein 6;(source:Araport11)
chr2	15425627	15428444	PruarS.2G273000	AT2G33060	receptor like protein 27;(source:Araport11)
chr2	15475859	15490926	PruarS.2G273500	AT1G77030	Required for functional maturation of male and female gametophytes.
chr2	15491398	15496632	PruarS.2G273600	AT1G02100	Leucine carboxyl methyltransferase;(source:Araport11)
chr2	15504216	15511168	PruarS.2G273700	AT3G60320	bZIP domain class transcription factor (DUF630 and DUF632);(source:Araport11)
chr2	15544554	15557867	PruarS.2G274300	AT1G02120	Encodes VAD1 (Vascular Associated Death1), a regulator of cell death and defense responses in vascular tissues. VAD1 is a putative membrane associated protein and contains a GRAM domain. vad1 is a lesion mimic mutant that exhibits light conditional appearance of propagative HR (hypersensitive response)-like lesions along the vascular system. The mRNA is cell-to-cell mobile.
chr2	15573943	15575328	PruarS.2G274600	ATMG00710	Polynucleotidyl transferase, ribonuclease H-like superfamily protein;(source:Araport11)
chr2	15575409	15576965	PruarS.2G274700	AT4G23160	Encodes a cysteine-rich receptor-like protein kinase.
chr2	15743706	15748462	PruarS.2G276700	AT2G44990	More Axillary Branching; carotenoid cleavage dioxygenases.
chr2	15794842	15798689	PruarS.2G277800	AT3G15351	P53/DNA damage-regulated protein;(source:Araport11)
chr2	15883877	15884986	PruarS.2G279100	AT4G38390	root hair specific 17;(source:Araport11)
chr2	15889177	15908075	PruarS.2G279200	AT1G02080	Acts as scaffold protein in the CCR4-NOT complex, by interacting with various NOT proteins and CAF1. Essential protein for proper pollen development and germination capacity.
chr2	15923655	15926802	PruarS.2G279500	AT4G00050	Encodes a phytochrome interacting factor that inhibits phytochrome A-mediated far-red light responses and binds to promoter regions of AT2G46970 and AT3G62090.
chr2	16031105	16031827	PruarS.2G280700	AT1G74990	RING/U-box superfamily protein;(source:Araport11)
chr2	16188334	16188825	PruarS.2G283100	AT4G23160	Encodes a cysteine-rich receptor-like protein kinase.
chr2	16190232	16190780	PruarS.2G283200	AT5G49930	zinc knuckle (CCHC-type) family protein;(source:Araport11)
chr2	16194180	16203244	PruarS.2G283400	AT5G23450	Encodes a sphingosine kinase that specifically phosphorylates D-erythro-dihydrosphingosine (DHS), but not N-acetyl-DHS or D-threo-DHS. It also also phosphorylates D-erythro-sphingosine, trans-4, trans-8-sphingadienine and phytosphingosine.
chr2	16272192	16273264	PruarS.2G284900	AT4G08395	hypothetical protein;(source:Araport11)
chr2	16302486	16306696	PruarS.2G285200	AT2G45200	Encodes a member of the GOS1 (Golgi SNARE) gene family.
chr2	16329158	16331406	PruarS.2G285700	AT2G45220	Pectin methylesterase involved in pectin remodelling. Regulated by its PRO region that triggers PME activity in the resistance to Botrytis cinerea.
chr2	16361349	16363617	PruarS.2G286500	AT3G60730	Pectin methylesterase inhibitor; INVI-PMEI protein isoform which clustered with a PME.
chr2	16364522	16369717	PruarS.2G286600	AT2G45240	Encodes a cytoplasmic MAP1 like methionine aminopeptidase which is involved in removing the N-terminal methionine from proteins. Induced mutants using RNAi technology which knocks out both MAP1 and MAP2 like genes show abnormal development.
chr2	16371451	16372077	PruarS.2G286700	AT3G58030	Encodes a RING domain E3 ligase. Has overlapping function with MUSE2 in the negative regulation of defence responses. SIKIC2 (and possibly SIKIC1 and 3) is ubiquination target.
chr2	16396683	16400652	PruarS.2G287200	AT3G56830	Similar in sequence to NPQ6 and NPQ7, but loss of function mutant does not exhibit a nonphotochemical quenching phenotype.
chr2	16412365	16422716	PruarS.2G287600	AT4G08900	Encodes an arginase, likely to be involved in polyamine biosynthesis in pollen.
chr2	16467847	16468710	PruarS.2G288400	AT2G17080	hypothetical protein (DUF241);(source:Araport11)
chr2	16490355	16490903	PruarS.2G288800	AT5G13940	aminopeptidase;(source:Araport11)
chr2	16498741	16504895	PruarS.2G288900	AT1G02360	Chitinase family protein;(source:Araport11)
chr2	16781086	16786670	PruarS.2G293100	AT2G45330	RNA 2-phosphotransferase, Tpt1 / KptA family;(source:Araport11)
chr2	16835861	16837421	PruarS.2G293900	AT2G45400	involved in the regulation of brassinosteroid metabolic pathway
chr2	16841641	16843052	PruarS.2G294100	AT2G45400	involved in the regulation of brassinosteroid metabolic pathway
chr2	16844108	16851830	PruarS.2G294200	AT1G02010	member of KEULE Gene Family
chr2	16915498	16917185	PruarS.2G296000	AT3G60810	DUF1499 family protein;(source:Araport11)
chr2	16917999	16920300	PruarS.2G296100	AT3G60820	Encodes 20S proteasome beta subunit PBF1 (PBF1).
chr2	16922224	16925023	PruarS.2G296200	AT1G12390	ER cargo receptor
chr2	16932465	16937142	PruarS.2G296400	AT4G12080	AT-hook motif nuclear-localized protein 1;(source:Araport11)
chr2	16968228	16971117	PruarS.2G296800	AT2G45420	LOB domain protein. LBD18/ASL20 is a transcription regulator that acts along with LBD16 to promote lateral root initiation where it functions downstream of ARF7 and ARF19.
chr2	16975655	16991167	PruarS.2G297000	AT3G60860	Encodes one of the functionally redundant ARF guanine-nucleotide exchange factors (ARF-GEFs). Functions as regulators of post-Golgi trafficking. The mRNA is cell-to-cell mobile.
chr2	17039442	17047557	PruarS.2G297700	AT1G01930	zinc finger protein-like protein;(source:Araport11)
chr2	17118003	17141064	PruarS.2G299400	AT2G45540	WD-40 repeat family protein / beige-like protein;(source:Araport11)
chr2	17153549	17156341	PruarS.2G299700	ATMG00710	Polynucleotidyl transferase, ribonuclease H-like superfamily protein;(source:Araport11)
chr2	17156401	17157795	PruarS.2G299800	AT4G23160	Encodes a cysteine-rich receptor-like protein kinase.
chr2	17251770	17253019	PruarS.2G301700	AT1G15050	Belongs to auxin inducible gene family.
chr2	17254900	17259364	PruarS.2G301800	AT4G03000	RING/U-box superfamily protein;(source:Araport11)
chr2	17274102	17280019	PruarS.2G302000	AT2G45590	Protein kinase superfamily protein;(source:Araport11)
chr2	17327079	17336545	PruarS.2G302800	AT3G61130	Encodes a protein with putative galacturonosyltransferase activity. The mRNA is cell-to-cell mobile.
chr2	17381222	17381521	PruarS.2G303700	AT2G45630	Hydroxyphenylpyruvate reductase (HPPR) family member with low activity.
chr2	17406100	17407041	PruarS.2G304200	AT2G45630	Hydroxyphenylpyruvate reductase (HPPR) family member with low activity.
chr2	17586434	17587394	PruarS.2G307300	AT4G31300	Encodes 20S proteasome subunit PBA1 (PBA1). PBA1 acts as a plant caspase-3-like enzyme.
chr2	17983969	17988138	PruarS.2G313800	AT1G27460	encodes a calmodulin-binding protein that is expressed in pollen, suspension culture cells, flowers, and fruits. The mRNA is cell-to-cell mobile.
chr2	18084657	18088337	PruarS.2G315900	AT4G00550	encodes a UDP-galactose-dependent digalactosyldiacylglycerol(DGDG) synthase. Located in chloroplast outer membrane.
chr2	18088435	18093567	PruarS.2G316000	AT5G17680	disease resistance protein (TIR-NBS-LRR class);(source:Araport11)
chr2	18107844	18110768	PruarS.2G316400	AT4G00585	transmembrane protein;(source:Araport11)
chr2	18113293	18119653	PruarS.2G316500	AT4G00570	Encodes an NAD-dependent malic enzyme (NAD-ME) that does not act on oxaloacetate, indicating that it belongs to EC 1.1.1.39. It is a member of the beta family of NAD-MEs in plants. It appears to function as a homodimer or as a heterodimer with the alpha-type NAD-ME2 (At2g13560). NAD-ME2 transcript and protein levels are higher during the night than during the day.
chr2	18232044	18234058	PruarS.2G319500	AT1G11330	Recognizes the 9-methyl?branched sphingoid base, produced as result of cleavage of Phytophthora infestans?ceramide D (Pi-Cer D) by NCER2. the 9-Methyl?branched sphingoid base is specific to microbes and induces plant immune responses by physically interacting with RDA2.
chr2	18253592	18259463	PruarS.2G319900	AT1G01770	propionyl-CoA carboxylase;(source:Araport11)
chr2	18339276	18344209	PruarS.2G321600	AT4G11610	C2 calcium/lipid-binding plant phosphoribosyltransferase family protein;(source:Araport11)
chr2	18344315	18346361	PruarS.2G321700	AT4G29090	Ribonuclease H-like superfamily protein;(source:Araport11)
chr2	18413376	18415289	PruarS.2G323800	AT2G43250	transmembrane protein;(source:Araport11)
chr2	18619768	18623358	PruarS.2G327800	AT3G61350	Encodes an SKP1 interacting partner (SKIP4).
chr2	18682022	18687561	PruarS.2G329100	AT1G01710	acyl-CoA thioesterase II;(source:Araport11)
chr2	18689271	18691726	PruarS.2G329200	AT3G49050	alpha/beta-Hydrolases superfamily protein;(source:Araport11)
chr2	18692488	18697378	PruarS.2G329300	AT2G45880	Encodes a beta-amylase-like protein present in the nucleus rather than targeted to the chloroplast. Contains BRASSINAZOLE RESISTANT1 (BZR1)-type DNA binding domains. Activates gene expression in protoplast transactivation assays.
chr2	18699115	18702835	PruarS.2G329400	AT4G00490	Encodes a chloroplast beta-amylase. The enzyme activity is very weak compared to BAM1 and BAM3. It forms a tetramer whose activity requires K+ and exhibits sigmoidal kinetics Mutants of BAM2 have no visible phenotype.
chr2	18776224	18777320	PruarS.2G330400	AT3G09360	Cyclin/Brf1-like TBP-binding protein. Double mutants with BRF1 show defects in pollen development. Controls FES1A regulated thermosensitivity.
chr2	18778517	18781261	PruarS.2G330500	AT4G23160	Encodes a cysteine-rich receptor-like protein kinase.
chr2	18802306	18802874	PruarS.2G330900	AT3G26934	hypothetical protein;(source:Araport11)
chr2	18916107	18919869	PruarS.2G332700	AT4G23160	Encodes a cysteine-rich receptor-like protein kinase.
chr2	18987787	18992575	PruarS.2G334100	AT1G61540	Galactose oxidase/kelch repeat superfamily protein;(source:Araport11)
chr2	19089732	19094935	PruarS.2G336300	AT5G17880	Encodes a TIR-NBS-LRR protein CSA1 that functions in photomorphogenic development. csa1 mutants display a constitutive shade-avoidance (CSA) phenotype (long stem) under high red:far-red rations (i.e. in the absence of a shade signal). csa1 mutation can be complemented by RPS4, a TIR-NBS-LRR protein that confers resistance against bacterium Pseudomonas syringae.
chr2	19156322	19159460	PruarS.2G337700	AT3G61440	Encodes a cysteine synthase isomer CysC1. The isomer is however less effective in cysteine biosynthesis. It is involved in beta-cyanoalanine biosynthesis, an intermediate of cyanide detoxification pathway. The mRNA is cell-to-cell mobile.
chr2	19176359	19179196	PruarS.2G337900	AT1G63800	ubiquitin-conjugating enzyme 5;(source:Araport11)
chr2	19182851	19189343	PruarS.2G338000	AT4G11400	ARID/BRIGHT DNA-binding , ELM2 domain and myb-like DNA-binding domain-containing protein;(source:Araport11)
chr2	19211145	19213416	PruarS.2G338400	AT4G00330	high overall homology to CRCK1
chr2	19251826	19253666	PruarS.2G339000	AT2G46000	LDL receptor wingless signaling/trafficking chaperone;(source:Araport11)
chr2	19265210	19266340	PruarS.2G339300	AT3G11410	Encodes protein phosphatase 2C. Negative regulator of ABA signalling. Expressed in seeds during germination. mRNA up-regulated by drought and ABA.
chr2	19320244	19323485	PruarS.2G340300	AT1G01580	Encodes the low-iron-inducible ferric chelate reductase responsible for reduction of iron at the root surface. It is likely to be the major Fe(III) chelate reductase in Arabidopsis iron metabolism. Coordinately regulated with IRT1, the major transporter responsible for high-affinity iron uptake from the soil, at both transcriptional and posttranscriptional levels. Steady state mRNA levels are reg…
chr2	19360566	19361849	PruarS.2G341100	AT1G32960	Subtilase family protein;(source:Araport11)
chr2	19428762	19434817	PruarS.2G342300	AT4G01290	Protein with evolutionarily conserved eIF4E-binding motif in its N-terminal domain that can form mRNA cap?binding complexes and has the potential for regulating gene expression as a translation factor associated plant-specific cell cycle regulator.
chr2	19550332	19551642	PruarS.2G344500	AT2G46150	Late embryogenesis abundant (LEA) hydroxyproline-rich glycoprotein family;(source:Araport11)
chr2	19552948	19555956	PruarS.2G344600	AT4G01240	S-adenosyl-L-methionine-dependent methyltransferases superfamily protein;(source:Araport11)
chr2	19574603	19575946	PruarS.2G345000	AT2G46210	Fatty acid/sphingolipid desaturase;(source:Araport11)
chr2	19615999	19616586	PruarS.2G345700	AT3G54210	Ribosomal protein L17 family protein;(source:Araport11)
chr2	19618432	19618992	PruarS.2G345800	AT4G11845	Interleukin-1 receptor-associated kinase 4 protein;(source:Araport11)
chr2	19660818	19661828	PruarS.2G346600	AT5G62830	F-box associated ubiquitination effector family protein;(source:Araport11)
chr2	19746084	19746905	PruarS.2G348100	AT4G01200	Calcium-dependent lipid-binding (CaLB domain) family protein;(source:Araport11)
chr2	19755322	19756532	PruarS.2G348200	AT3G61590	F-box protein that is involved in some aspect of regulation of gene silencing by miRNA. Loss of function mutations have increased levels of some miRNAs. Its activity depends on the presence of functional F-box.
chr2	19855253	19860827	PruarS.2G349800	AT2G46340	Encodes a member of the SPA (suppressor of phyA-105) protein family (SPA1-SPA4). SPA proteins contain an N-terminal serine/threonine kinase-like motif followed by a coiled-coil structure and a C-terminal WD-repeat domain. SPA1 is a PHYA signaling intermediate, putative regulator of PHYA signaling pathway. Light responsive repressor of photomorphogenesis. Involved in regulating circadian rhythms a…
chr2	19912144	19913580	PruarS.2G350400	AT4G01070	the glycosyltransferase (UGT72B1) is involved in metabolizing xenobiotica (chloroaniline and chlorophenole). Comparison between wild type and knock-out mutant demonstrates the central role of this gene for metabolizing chloroaniline but significantly less for chlorophenole. The glucosyltransferase preferred UDP-xylose over UDP-glucose indicating its (additional) functioning as a xylosyltransferas…
chr2	19969637	19972637	PruarS.2G351200	AT4G01030	pentatricopeptide (PPR) repeat-containing protein;(source:Araport11)
chr2	19990727	19993507	PruarS.2G351600	AT3G61680	PLIP1 encodes a plastid localized phospholipase A1 involved in seed oil biosynthesis.
chr2	20004206	20012235	PruarS.2G351800	AT2G46560	transducin family protein / WD-40 repeat family protein;(source:Araport11)
chr2	20212784	20215165	PruarS.2G355100	AT4G00980	zinc knuckle (CCHC-type) family protein;(source:Araport11)
chr2	20405949	20407593	PruarS.2G357900	AT1G01210	DNA-directed RNA polymerase, subunit M, archaeal;(source:Araport11)
chr2	20450775	20453694	PruarS.2G358700	AT3G53760	Encodes GCP4 (gamma-Tubulin Complex Protein 4), required for microtubule organization.
chr2	20582035	20585612	PruarS.2G360200	AT1G01140	Encodes a CBL-interacting protein kinase with similarity to SOS2
chr2	20653514	20657921	PruarS.2G361300	AT4G23160	Encodes a cysteine-rich receptor-like protein kinase.
chr2	20713162	20715608	PruarS.2G362300	AT4G01400
chr2	20715728	20719820	PruarS.2G362400	AT4G01400
chr2	20862229	20870936	PruarS.2G365100	AT4G10490	2-oxoglutarate (2OG) and Fe(II)-dependent oxygenase superfamily protein;(source:Araport11)
chr2	21067907	21069917	PruarS.2G368800	AT3G21420	LATERAL BRANCHING OXIDOREDUCTASE (LBO), encodes an oxidoreductase-like enzyme of the 2-oxoglutarate and Fe(II)-dependent dioxygenase superfamily. It is involved in the biosynthesis of strigolactones.
chr2	21146415	21147708	PruarS.2G370800	AT1G70170	Matrix metalloprotease. Expression induced by fungal and bacterial pathogens. Mutants are late flowering with early senescence.
chr2	21148092	21149825	PruarS.2G370900	AT4G24340	Phosphorylase superfamily protein;(source:Araport11)
chr2	21162838	21163894	PruarS.2G371200	AT1G33060	NAC 014;(source:Araport11)
chr2	21290770	21295112	PruarS.2G373800	AT1G60650	Encodes one of the zinc finger-containing glycine-rich RNA-binding proteins involved in cold tolerance: AT3G26420 (ATRZ-1A), AT1G60650 (AtRZ-1b), AT5G04280 (AtRZ-1c). It also, along with AtRZ-1c, plays important roles in plant development, pre- mRNA splicing, and general gene expression.
chr2	21296263	21304377	PruarS.2G373900	AT3G10420	P-loop containing nucleoside triphosphate hydrolases superfamily protein;(source:Araport11)
chr2	21361285	21362933	PruarS.2G375100	AT5G22950	SNF7 family protein;(source:Araport11)
chr2	21418164	21422346	PruarS.2G376100	AT3G10370	mitochondrial FAD-dependent glycerol-3-phosphate dehydrogenase. possibly involved in storage lipid catabolism and glycerol assimilation, and in glycerol-3-phosphate shuttle which transports reducing power from cytosol to mitochondrion.
chr2	21434295	21437485	PruarS.2G376500	AT3G54850	Encodes a protein with a typical U-box domain followed by an Armadillo repeat region, a domain organization that is frequently found in plant U-box proteins. Displays ubiquitin ligase activity in vitro. Regulator of flowering time.
chr2	21497088	21508259	PruarS.2G377300	AT3G10360	Encodes a member of the Arabidopsis Pumilio (APUM) proteins containing PUF domain (eight repeats of approximately 36 amino acids each). PUF proteins regulate both mRNA stability and translation through sequence-specific binding to the 3' UTR of target mRNA transcripts.
chr2	21513309	21525311	PruarS.2G377500	AT3G09830	Encodes a member of subfamily VIIa of the receptor-like cytoplasmic kinases (RLCKs). It contributes to pattern-triggered immunity in response to P. syringae.
chr2	21634596	21635795	PruarS.2G379100	AT3G57120	Protein kinase superfamily protein;(source:Araport11)
chr2	21762782	21765739	PruarS.2G380900	AT3G06240	F-box family protein;(source:Araport11)
chr2	21816781	21819350	PruarS.2G381700	AT5G19500	Encodes a putative amino acid transporter that localizes to the chloroplast inner envelope membrane.
chr2	22028171	22028986	PruarS.2G384800	AT4G30230	hypothetical protein;(source:Araport11)
chr2	22030729	22035712	PruarS.2G384900	AT3G55510	Encodes a regulator of floral determinacy in that interacts with both nucleolar and nucleoplasmic proteins.
chr2	22048117	22053157	PruarS.2G385200	AT2G35800	Encodes a predicted calcium-dependent S-adenosyl methionine carrier.
chr2	22054193	22056249	PruarS.2G385300	AT3G52300	ATP synthase D chain;(source:Araport11)
chr2	22058837	22059737	PruarS.2G385400	AT1G07900	LOB domain-containing protein 1;(source:Araport11)
chr2	22312203	22318153	PruarS.2G390100	AT3G55060	CAP-gly domain linker;(source:Araport11)
chr2	22344827	22349362	PruarS.2G390700	AT5G53130	member of Cyclic nucleotide gated channel family
chr2	22375779	22382251	PruarS.2G391200	AT5G53130	member of Cyclic nucleotide gated channel family
chr2	22423118	22428283	PruarS.2G391900	AT5G53130	member of Cyclic nucleotide gated channel family
chr2	22470102	22472668	PruarS.2G393000	AT3G21000	Gag-Pol-related retrotransposon family protein;(source:Araport11)
chr2	22476051	22477718	PruarS.2G393200	AT5G53130	member of Cyclic nucleotide gated channel family
chr2	22550031	22551708	PruarS.2G394000	AT1G28060	Pre-mRNA-splicing factor 3;(source:Araport11)
chr2	22645347	22647464	PruarS.2G395900	AT2G39420	alpha/beta-Hydrolases superfamily protein;(source:Araport11)
chr2	22648301	22652656	PruarS.2G396000	AT3G55200	Encodes a spliceosomal protein that is required for proper reproduction. RNAi lines display low pollen viability,caused by a defect in the transition from microspore to bicellular stage during pollen development.
chr2	22666918	22668950	PruarS.2G396400	AT1G75270	One of three functional dehydroascorbate reductases. Catalyzes the glutathione (GSH)-dependent reduction of dehydroascorbate. DHAR2 is a cytoplasmic enzyme.
chr2	22729814	22735438	PruarS.2G397300	AT3G55260	Encodes a protein with &#946;-hexosaminidase activity (the enzyme is active with p-nitrophenyl-&#946;-N-acetylglucosaminide as substrate but displayed only a minor activity toward p-nitrophenyl-&#946;-N-acetylgalactosaminide). The enzyme displays no distinct preference for a specific terminal GlcNAc residue and indeed cleaved the asialoagalactodabsylglycopeptide GnGn to a mixture of products.
chr2	22757446	22761384	PruarS.2G397900	AT3G55280	60S ribosomal protein L23A (RPL23aB). Paralog of RPL23aA.
chr2	22781333	22783840	PruarS.2G398400	AT5G54380	Encodes THESEUS1 (THE1), a receptor kinase regulated by Brassinosteroids and required for cell elongation during vegetative growth.
chr2	22804598	22807188	PruarS.2G399000	AT2G31730	basic helix-loop-helix (bHLH) DNA-binding superfamily protein;(source:Araport11)
chr2	22854071	22857565	PruarS.2G399900	AT2G39620	Pentatricopeptide repeat (PPR) superfamily protein;(source:Araport11)
chr2	22900620	22905970	PruarS.2G400600	AT2G39570	Encodes a ACT domain-containing protein. The ACT domain, named after bacterial aspartate kinase, chorismate mutase and TyrA (prephenate dehydrogenase), is a regulatory domain that serves as an amino acid-binding site in feedback-regulated amino acid metabolic enzymes.
chr2	22916146	22917527	PruarS.2G401000	AT3G60130	beta glucosidase 16;(source:Araport11)
chr2	23162658	23170381	PruarS.2G406800	AT3G12380	Encodes a gene similar to actin-related proteins in other organisms. Member of nuclear ARP gene family.
chr2	23234933	23242170	PruarS.2G407500	AT2G29200	Encodes a member of the Arabidopsis Pumilio (APUM) proteins containing PUF domain (eight repeats of approximately 36 amino acids each). PUF proteins regulate both mRNA stability and translation through sequence-specific binding to the 3' UTR of target mRNA transcripts.
chr2	23246196	23249070	PruarS.2G407700	AT4G15020	hAT transposon superfamily;(source:Araport11)
chr2	23313755	23324758	PruarS.2G408900	AT3G11410	Encodes protein phosphatase 2C. Negative regulator of ABA signalling. Expressed in seeds during germination. mRNA up-regulated by drought and ABA.
chr2	23394316	23396507	PruarS.2G410200	AT2G39840	Encodes the catalytic subunit of a Type 1 phosphoprotein Ser/Thr phosphatase, expressed in roots, shoots and flowers. The mRNA is cell-to-cell mobile.
chr2	23537687	23540691	PruarS.2G412600	AT5G05940	Encodes a member of KPP-like gene family, homolog of KPP (kinase partner protein) gene in tomato. Also a member of the RopGEF (guanine nucleotide exchange factor) family, containing the novel PRONE domain (plant-specific Rop nucleotide exchanger), which is exclusively active towards members of the Rop subfamily.
chr2	23572458	23573966	PruarS.2G413100	AT3G55700	UDP-Glycosyltransferase superfamily protein;(source:Araport11)
chr2	23577532	23579060	PruarS.2G413300	AT3G55700	UDP-Glycosyltransferase superfamily protein;(source:Araport11)
chr2	23594445	23596626	PruarS.2G413800	AT3G55730	putative transcription factor MYB109 (MYB109) mRNA, degraded by the 26S proteasome, likely facilitated by a CUL3-based E3 ligase that uses MATH-BTB/POZ proteins as substrate adaptors
chr2	23655456	23661811	PruarS.2G415200	AT3G55800	Encodes the chloroplast enzyme sedoheptulose-1,7-bisphosphatase (SBPase), involved in the carbon reduction of the Calvin cycle. Increase in SBPase activity in transgenic lines accumulate up to 50% more sucrose and starch than wild-type. The mRNA is cell-to-cell mobile.
chr2	23743083	23745665	PruarS.2G416700	AT3G55830	A member of the Glycosyltransferase Family 64, homologous to Poplar cambium-expressed GT64 gene. The EPC1 protein plays a critical role during plant development in maintaining the integrity of organs via cell-cell adhesion, thereby providing mechanical strength and facilitating the movement of metabolites throughout the plant.Loss of function specifically affects glycosylinositolphosphorylceramid…
chr2	23746454	23748393	PruarS.2G416800	AT2G29670	Tetratricopeptide repeat (TPR)-like superfamily protein;(source:Araport11)
chr2	23927407	23931116	PruarS.2G420400	AT2G40120	Protein kinase superfamily protein;(source:Araport11)
chr2	24153974	24155719	PruarS.2G425200	AT5G05480	Peptide-N4-(N-acetyl-beta-glucosaminyl)asparagine amidase A protein;(source:Araport11)
chr2	24156147	24159057	PruarS.2G425300	AT2G40280	S-adenosyl-L-methionine-dependent methyltransferases superfamily protein;(source:Araport11)
chr2	24160859	24163258	PruarS.2G425500	AT2G40290	Encodes an eIF2alpha homolog that can be phosphorylated by GCN2 in vitro.
chr2	24164137	24165920	PruarS.2G425600	AT4G35920	Encodes an integral plasma membrane protein. Functionally complements the yeast mid1 mutant, a deficiency of Ca2+ influx. Involved in Ca2+ influx and mechanical sensing in roots. An over-expression line showed increased Ca2+ uptake than the wild type plant. The primary root of a knock-out mutant failed to penetrate a harder agar medium from a softer medium.
chr2	24166479	24170420	PruarS.2G425700	AT1G09870	histidine acid phosphatase family protein;(source:Araport11)
chr2	24191636	24195852	PruarS.2G426100	AT5G05460	Encodes a cytosolic beta-endo-N-acetyglucosaminidase (ENGase). ENGases N-glycans cleave the O-glycosidic linkage between the two GlcNAc residues of the N-glycan core structure and thus generate a protein with a single GlcNAc attached to asparagine.
chr2	24197067	24200288	PruarS.2G426200	AT5G05450	P-loop containing nucleoside triphosphate hydrolases superfamily protein;(source:Araport11)
chr2	24200552	24204913	PruarS.2G426300	AT2G40316	autophagy-like protein;(source:Araport11)
chr2	24208300	24210857	PruarS.2G426400	AT2G40320	Encodes a member of the TBL (TRICHOME BIREFRINGENCE-LIKE) gene family containing a plant-specific DUF231 (domain of unknown function) domain. TBL gene family has 46 members, two of which (TBR/AT5G06700 and TBL3/AT5G01360) have been shown to be involved in the synthesis and deposition of secondary wall cellulose, presumably by influencing the esterification state of pectic polymers. A nomenclature…
chr2	24218152	24223822	PruarS.2G426500	AT5G20420	Involved in gene silencing. Locus-specific regulator of 24nt-siRNA expression, works together with CLSY1-4 as the master regulators of essentially all Pol-IV-dependent 24nt-siRNAs.
chr2	24227225	24232806	PruarS.2G426600	AT2G40340	Encodes a member of the DREB subfamily A-2 of ERF/AP2 transcription factor family. The protein contains one AP2 domain. There are eight members in this subfamily including DREB2A AND DREB2B that are involved in response to drought.
chr2	24232934	24235759	PruarS.2G426700	AT2G13620	member of Putative Na+/H+ antiporter family
chr2	24236725	24239331	PruarS.2G426800	AT2G13620	member of Putative Na+/H+ antiporter family
chr2	24240551	24242402	PruarS.2G426900	AT2G13620	member of Putative Na+/H+ antiporter family
chr2	24245108	24247731	PruarS.2G427100	AT2G13620	member of Putative Na+/H+ antiporter family
chr2	24249897	24252021	PruarS.2G427200	AT2G40370	putative laccase, a member of laccase family of genes (17 members in Arabidopsis). Together with DP1/DIR12 involved in neolignan biosynthesis via sinapoylcholine/feruloylcholine.
chr2	24263849	24266469	PruarS.2G427600	AT3G51740	encodes a leucine-repeat receptor kinase expressed in inflorescence meristem. Locus association was made from performing sequence analysis with IMK3 (MRLK) whose locus association was provided by the authors. The mRNA is cell-to-cell mobile.
chr2	24279874	24284015	PruarS.2G427900	AT2G40400	Encodes a chloroplast localized protein of unknown function that is involved in regulation of chloroplast development.
chr2	24284661	24287599	PruarS.2G428000	AT2G13620	member of Putative Na+/H+ antiporter family
chr2	24288162	24290239	PruarS.2G428100	AT2G47410	WD40 domain-containing protein;(source:Araport11)
chr2	24317175	24320499	PruarS.2G428700	AT3G56190	Encodes one of two alpha-SNAPs (soluble NSF attachment protein) in Arabidopsis
chr2	24322309	24324358	PruarS.2G428800	AT3G56200	Encodes a putative amino acid transporter. The mRNA is cell-to-cell mobile.
chr2	24399466	24401100	PruarS.2G430300	AT5G05340	Encodes a protein with sequence similarity to peroxidases that is involved in lignin biosynthesis. Loss of function mutations show abnormal development of xylem fibers and reduced levels of lignin biosynthetic enxymes.
chr2	24494694	24496057	PruarS.2G431900	AT2G40590	Ribosomal protein S26e family protein;(source:Araport11)
chr2	24517175	24517534	PruarS.2G432300	AT5G05300	IDL6 peptide is induced in response to Pathogen-Associated Molecular Patterns (PAMPs). Overexpression of IDL6 results in increased susceptibility to pathogens.
chr2	24525630	24529097	PruarS.2G432400	AT2G40540	putative potassium transporter AtKT2p (AtKT2) mRNA,
chr2	24543805	24547586	PruarS.2G432900	AT2G40620	Basic leucine zipper transcription factor. Localizes from cytoplasm to the nucleus under heat stress.
chr2	24606138	24608120	PruarS.2G434300	AT2G40740	member of WRKY Transcription Factor; Group III
chr2	24608650	24610641	PruarS.2G434400	AT3G56400	Member of WRKY Transcription Factor; Group III. Function as activator of SA-dependent defense genes and a repressor of JA-regulated genes. WRKY70-controlled suppression of JA-signaling is partly executed by NPR1.
chr2	24654411	24659658	PruarS.2G435300	AT5G05180	myosin heavy chain, striated protein;(source:Araport11)
chr2	24706318	24707551	PruarS.2G436600	AT2G40815	Calcium-dependent lipid-binding (CaLB domain) family protein;(source:Araport11)
chr2	24708107	24709421	PruarS.2G436700	AT4G19985	Acyl-CoA N-acyltransferases (NAT) superfamily protein;(source:Araport11)
chr2	24904633	24906605	PruarS.2G440700	AT5G61620	myb-like transcription factor family protein;(source:Araport11)
chr2	24979228	24981754	PruarS.2G441900	AT5G51260	HAD superfamily, subfamily IIIB acid phosphatase;(source:Araport11)
chr2	24983872	24985729	PruarS.2G442000	AT5G07620	Protein kinase superfamily protein;(source:Araport11)
chr2	24995355	24997268	PruarS.2G442200	AT4G29330	DERLIN-1;(source:Araport11)
chr2	25057280	25060282	PruarS.2G443000	AT4G23160	Encodes a cysteine-rich receptor-like protein kinase.
chr2	25060501	25061262	PruarS.2G443100	AT4G23160	Encodes a cysteine-rich receptor-like protein kinase.
chr2	25068539	25071809	PruarS.2G443300	AT5G61540	N-terminal nucleophile aminohydrolases (Ntn hydrolases) superfamily protein;(source:Araport11)
chr2	25093330	25100633	PruarS.2G444400	AT5G61510	GroES-like zinc-binding alcohol dehydrogenase family protein;(source:Araport11)
chr2	25180677	25184030	PruarS.2G446000	AT5G61450	P-loop containing nucleoside triphosphate hydrolases superfamily protein;(source:Araport11)
chr2	25212886	25217735	PruarS.2G446900	AT5G51430	Encodes a protein that is homologous to Cog7, a subunit of the conserved oligomeric Golgi (COG) complex, which is required for the normal morphology and function of the Golgi apparatus. It is likely to be involved in transport or retention of Golgi-localized proteins and in maintenance of Golgi morphology.
chr2	25236273	25238168	PruarS.2G447000	AT3G47420	Encodes a Pi starvation-responsive protein AtPS3. A member of the phosphate starvation-induced glycerol-3-phosphate permease gene family: AT3G47420(G3Pp1), AT4G25220(G3Pp2), AT1G30560(G3Pp3), AT4G17550(G3Pp4) and AT2G13100(G3Pp5). Its expression is responsive to phosphate (Pi) and not phosphite (Phi) in roots and shoots.
chr2	25294683	25296493	PruarS.2G448100	AT4G12560	Encodes CPR1 (Constitutive Expresser of PR Genes 1, also known as CPR30), a F-Box protein that functions as a negative regulator of defense response and targets resistance proteins.
chr2	25300836	25305057	PruarS.2G448300	AT3G07870	FBX92 is an F-box containing protein. Overexpression produces plants with smaller leaves while reduced expression is correlated with increased leaf size and increased rates of cell proliferation.
chr2	25453730	25454251	PruarS.2G451400	AT3G31430	zinc knuckle (CCHC-type) family protein;(source:Araport11)
chr2	25454397	25455301	PruarS.2G451500	AT4G04980	hypothetical protein;(source:Araport11)
chr2	25484252	25489016	PruarS.2G452200	AT5G51560	Leucine-rich repeat protein kinase family protein;(source:Araport11)
chr2	25593235	25594031	PruarS.2G454200	AT5G51720	Encodes a protein with biochemical, structural, and biophysical characteristics of a NEET protein. It plays a key role in plant development, senescence, reactive oxygen homeostasis, and Fe metabolism.
chr2	25640319	25646983	PruarS.2G455400	ATMG00860	DNA/RNA polymerases superfamily protein;(source:Araport11)
chr2	25668229	25669840	PruarS.2G455900	AT5G51760	Encodes AHG1 (ABA-hypersensitive germination 1), a putative protein phosphatase 2C (PP2C). Expressed in seeds. AHG1 functions in seed development and germination.
chr2	25670597	25673158	PruarS.2G456000	AT3G55830	A member of the Glycosyltransferase Family 64, homologous to Poplar cambium-expressed GT64 gene. The EPC1 protein plays a critical role during plant development in maintaining the integrity of organs via cell-cell adhesion, thereby providing mechanical strength and facilitating the movement of metabolites throughout the plant.Loss of function specifically affects glycosylinositolphosphorylceramid…
chr2	25723096	25728060	PruarS.2G457200	AT5G51820	Encodes a plastid isoform of the enzyme phosphoglucomutase involved in controlling photosynthetic carbon flow. Effective petiole movement against the direction of the gravity requires functional PGM activity that is required for full development of amyloplasts.
chr2	25730865	25733678	PruarS.2G457300	AT2G45650	Sequence suggests this encodes a MADS-box transcription factor. Negatively regulates the FLC/MAF clade genes and positively regulates FT in Arabidopsis. Forms complexes with FOREVER YOUNG FLOWER (FYF)-like proteins to regulate flower development.
chr2	25793526	25795369	PruarS.2G458700	AT3G29230	Tetratricopeptide repeat (TPR)-like superfamily protein;(source:Araport11)
chr2	25795405	25797568	PruarS.2G458800	AT2G13950	Cysteine/Histidine-rich C1 domain family protein;(source:Araport11)
chr2	25827911	25835660	PruarS.2G459500	AT1G14610	Required for proper proliferation of basal cells.
chr2	25907810	25910769	PruarS.2G460600	AT2G45750	S-adenosyl-L-methionine-dependent methyltransferases superfamily protein;(source:Araport11)
chr2	25952430	25955949	PruarS.2G461600	AT5G07270	hypothetical protein;(source:Araport11)
chr2	26030574	26031905	PruarS.2G463200	AT5G52260	Member of the R2R3 factor gene family.
chr2	26064292	26066602	PruarS.2G463900	AT1G55630	Pentatricopeptide repeat (PPR) superfamily protein;(source:Araport11)
chr2	26072129	26078466	PruarS.2G464100	AT5G23850	O-glucosyltransferase rumi-like protein (DUF821);(source:Araport11)
chr2	26120323	26123090	PruarS.2G464900	AT5G52400	member of CYP715A
chr2	26123631	26134974	PruarS.2G465000	AT4G20850	Tripeptidyl Peptidase II. Ser protease that assembles into a large oligomeric complex containing two proteins of 153 and 142 kD that are derived from a single TPP2 gene, with the smaller version missing part of the C-terminal end. Not essential, based on the lack of phenotype of a T-DNA disruption mutant.
chr2	26136442	26140131	PruarS.2G465100	AT5G23870	Encodes a pectin acetylesterase that removes cell wall acetate associated with pectin formation in Arabidopsis leaves.
chr2	26166442	26168208	PruarS.2G465700	AT3G53740	Ribosomal protein L36e family protein;(source:Araport11)
chr2	26170013	26173131	PruarS.2G465800	AT3G49050	alpha/beta-Hydrolases superfamily protein;(source:Araport11)
chr2	26245043	26249218	PruarS.2G467500	AT4G09980	Encodes a member of a core set of mRNA m6A writer proteins and is required for N6-adenosine methylation of mRNA.
chr2	26249245	26257525	PruarS.2G467600	AT2G25737	Sulfite exporter TauE/SafE family protein;(source:Araport11)
chr2	26268554	26271778	PruarS.2G468000	AT4G00350	MATE efflux family protein;(source:Araport11)
chr2	26355611	26358017	PruarS.2G470400	AT5G24000	keratin-associated protein (DUF819);(source:Araport11)
chr2	26358396	26361145	PruarS.2G470500	AT5G52540	keratin-associated protein, putative (DUF819);(source:Araport11)
chr2	26366636	26369098	PruarS.2G470800	AT5G24010	Protein kinase superfamily protein;(source:Araport11)
chr2	26371363	26374192	PruarS.2G470900	AT4G25660	PPPDE putative thiol peptidase family protein;(source:Araport11)
chr2	26378303	26379295	PruarS.2G471100
chr2	26544289	26546725	PruarS.2G474900	AT5G44800	Interacts with transcription factors involved in floral meristem identity and affects the expression of key floral regulators. Affects H3K27me3 and H3K4me3 levels at a subset of loci in the genome.
chr2	26622990	26626481	PruarS.2G476900	AT1G79740	hAT transposon superfamily;(source:Araport11)
chr2	26676308	26677609	PruarS.2G477900	AT1G26665	Mediator complex, subunit Med10;(source:Araport11)
chr2	26683497	26685489	PruarS.2G478000	AT5G53210	Encodes a basic helix-loop-helix (bHLH) transcription factor that is necessary and sufficient for the asymmetric divisions that establish the stomatal lineage in Arabidopsis thaliana. Expression of SPCH in young epidermal cells allows these cells to make asymmetric divisions. SPCH is a substrate of a kinase MPK3 and MPK6. Its transcript levels change after inducing MUTE expression in a mute backg…
chr2	26686550	26688373	PruarS.2G478100	AT4G23810	member of WRKY Transcription Factor; Group III
chr2	26833102	26835069	PruarS.2G480600	AT3G49240	Encodes NUWA, an imprinted gene that controls mitochondrial function in early seed development. It is expressed in both the mitochondrion and chloroplast and is also involved in RNA editing in the mitochondrion and chloroplast as a core member of E+-type PPR editosomes.
chr2	26836900	26844318	PruarS.2G480700	AT5G24270	encodes a calcium sensor that is essential for K+ nutrition, K+/Na+ selectivity, and salt tolerance. The protein is similar to calcineurin B. Lines carrying recessive mutations are hypersensitive to Na+ and Li+ stresses and is unable to grow in low K+. The growth defect is rescued by extracellular calcium.
chr2	27003286	27004911	PruarS.2G483400	AT5G53070	Ribosomal protein L9/RNase H1;(source:Araport11)
chr2	27005838	27009845	PruarS.2G483500	AT5G53060	Encodes a KH domain-containing putative RNA-binding protein RCF3. Functions as a upstream regulator for heat stress-responsive gene expression and thermotolerance and mediation of jasmonate signalling.Also shown to interact with HYL1 and is a component of the nuclear dicing body and to function in primary miRNA processing.
chr2	27022376	27028748	PruarS.2G483800	AT5G53480	Sensitive to ABA, role in drought stress.
chr2	27069897	27071817	PruarS.2G484800	AT4G27745	Yippee family putative zinc-binding protein;(source:Araport11)
chr2	27093028	27095208	PruarS.2G485300	AT5G24350	Member of MAG2 complex on the ER that is responsible for efficient transport of seed storage proteins, functions in protein transport between the ER and Golgi apparatus, contain a Zeste?White 10 (ZW10) domain and a Sec39 domain. Required for proper maturation of seed storage proteins.
chr2	27114126	27117050	PruarS.2G485800	AT4G27690	vacuolar protein sorting 26B;(source:Araport11)
chr2	27215614	27221643	PruarS.2G487800	AT2G46780	RNA-binding (RRM/RBD/RNP motifs) family protein;(source:Araport11)
chr2	27259829	27260464	PruarS.2G488600	AT5G53730	Phloem specific membrane protein. Overexpression causes defects in sugar export with reduced levels of phloem sugars.
chr2	27319073	27322049	PruarS.2G490100	AT5G24590	Member of NAc protein family. Interacts with turnip crinkle virus (TCV) capsid protein. Transcription factor involved in regulating the defense response of Arabidopsis to TCV.
chr2	27344047	27347218	PruarS.2G490700	AT4G27585	Encodes a stomatin-like protein that is present in a mitochondrial membrane-bound 3 MDa protein complex and is involved in the assembly of mitochondrial respiratory supercomplexes. There is an observed increase in abundance of respiratory complex III2 in SLP1 single and double knockout mutants. The protein is not redundant with Arabidopsis SLP2 (At5g54100).
chr2	27349292	27350869	PruarS.2G490800	AT1G18000	Major facilitator superfamily protein;(source:Araport11)
chr2	27356319	27362549	PruarS.2G491000	AT5G54090	DNA mismatch repair protein MutS, type 2;(source:Araport11)
chr2	27364006	27367050	PruarS.2G491100	AT5G24600	TRP-like ion channel protein (Protein of unknown function, DUF599);(source:Araport11)
chr2	27367086	27369120	PruarS.2G491200	AT1G04635	ribonuclease P family protein / Rpp14 family protein;(source:Araport11)
chr2	27371885	27374330	PruarS.2G491300	AT5G24620	Pathogenesis-related thaumatin superfamily protein;(source:Araport11)
chr2	27374811	27376417	PruarS.2G491400	AT5G24630	This gene is predicted to encode a protein that forms part of the topoisomerase VI complex. BIN4 is a nuclear-localized protein that can bind DNA. bin4 mutants are brassinolide-insensitive dwarves with severely reduced cell size in leaves, roots, and hypocotyls. Proper development of root hairs and trichomes is also disrupted in bin4 mutants and they have elevated levels of double strand breaks i…
chr2	27557671	27560896	PruarS.2G495500	AT5G03415	Encodes a homolog of the animal DP protein. DP, in animals, forms a heterodimer with E2F and plays a central role in G1/S transition in the cell division cycle. DPB has been shown to interact with non phosphorylated E2Fc; when E2Fc is phosphorylated, the formation of the E2Fc/DPB heterodimer is lost.
chr2	27567574	27568989	PruarS.2G495800	AT1G77170	Tetratricopeptide repeat (TPR)-like superfamily protein;(source:Araport11)
chr2	27624516	27625910	PruarS.2G497000	AT4G17720	RNA-binding (RRM/RBD/RNP motifs) family protein;(source:Araport11)
chr2	27631310	27635182	PruarS.2G497200	AT5G16800	Plasma membrane-anchored post-translationally acting N-acetyltransferase involved in high salt stress response.
chr2	27703901	27709218	PruarS.2G498700	AT3G13960	Growth regulating factor encoding transcription activator. One of the nine members of a GRF gene family, containing nuclear targeting domain. Involved in leaf development and expressed in root, shoot and flower.
chr3	112048	114889	PruarS.3G002000	AT2G47115	protein rolling protein;(source:Araport11)
chr3	117363	119835	PruarS.3G002100	AT1G10660	transmembrane protein;(source:Araport11)
chr3	126865	128850	PruarS.3G002400	AT4G01870	tolB protein-like protein;(source:Araport11)
chr3	131021	132395	PruarS.3G002500	AT3G15580	Encodes APG8, a component of autophagy conjugation pathway. Delivered to the lumens of vacuole under nitrogen-starvation condition.
chr3	132561	141307	PruarS.3G002600	AT4G01860	Transducin family protein / WD-40 repeat family protein;(source:Araport11)
chr3	141864	142661	PruarS.3G002700	AT1G29930	Subunit of light-harvesting complex II (LHCII),which absorbs light and transfers energy to the photosynthetic reaction center. The mRNA is cell-to-cell mobile.
chr3	170041	180137	PruarS.3G003400	AT1G30240	proline-, glutamic acid/leucine-rich protein;(source:Araport11)
chr3	206901	212417	PruarS.3G003900	AT1G02520	Encodes an ATP-binding cassette (ABC) transporter. Expressed in the vascular tissue of primary stem. The mRNA is cell-to-cell mobile.
chr3	336031	339115	PruarS.3G006500	AT1G02330	Encodes a nuclear coiled-coil domain-containing protein that interacts with and negatively regulates COP1's E3 ubiquitin ligase activity, and represses COP1 mediated HY5 degradation in cell-free extracts.
chr3	490284	491669	PruarS.3G009600	AT2G03200	Atypical aspartic protease which modulates lateral root development.
chr3	492128	495141	PruarS.3G009700	AT3G17152	Plant invertase/pectin methylesterase inhibitor superfamily protein;(source:Araport11)
chr3	533725	536089	PruarS.3G010200	ATMG00850	DNA/RNA polymerases superfamily protein;(source:Araport11)
chr3	536815	538291	PruarS.3G010300
chr3	591072	592925	PruarS.3G011200	AT2G34930	disease resistance family protein / LRR family protein;(source:Araport11)
chr3	662248	672174	PruarS.3G013000	AT5G36930	Disease resistance protein (TIR-NBS-LRR class) family;(source:Araport11)
chr3	677804	690210	PruarS.3G013300	AT3G62360	Carbohydrate-binding-like fold;(source:Araport11)
chr3	690627	695019	PruarS.3G013400	AT2G47300	Encodes a protein involved in rRNA but not tRNA maturation.
chr3	709411	714569	PruarS.3G013900	AT4G02010	Protein kinase superfamily protein;(source:Araport11)
chr3	747520	749100	PruarS.3G014600	AT5G66520	Encodes a pentatricopeptide repeat protein involved in chloroplast mRNA editing. Mutants display defects in C-U editing of ndhB.
chr3	918714	922860	PruarS.3G017100	AT5G17240	NMD epigenetically regulates FLC though SDG40 to modulate flowering time.
chr3	976279	978662	PruarS.3G018000	AT5G17300	Myb-like transcription factor that regulates hypocotyl growth by regulating free auxin levels in a time-of-day specific manner.
chr3	1010840	1020254	PruarS.3G018400	AT1G79050	recA DNA recombination family protein;(source:Araport11)
chr3	1099596	1105517	PruarS.3G019500	AT5G37710	alpha/beta-Hydrolases superfamily protein;(source:Araport11)
chr3	1175582	1176303	PruarS.3G020300	AT1G64990	Encodes a GPCR-type G protein receptor with nine predicted transmembrane domains. The protein binds abscisic acid (ABA) and is predicted to function as an ABA receptor. It has GTP-binding and GTPase activity and binds to ABA more effectively in the presence of GDP. GTG1 binds to GPA1, the alpha subunit of the heterotrimeric G protein. GPA1 (in its GTP-bound state) affects the GTP binding and GTPa…
chr3	1194395	1197594	PruarS.3G021000	AT4G00690	UB-like protease 1B;(source:Araport11)
chr3	1316434	1317172	PruarS.3G022300	AT5G37670	HSP20-like chaperones superfamily protein;(source:Araport11)
chr3	1351603	1357703	PruarS.3G023100	AT1G50430	Mutants are defective in Brassinosteroid biosynthesis (delta7-sterol-C7 reduction step) and have a dwarf phenotype. EXO70 interactor and presumed negative secretion regulator.
chr3	1369002	1374517	PruarS.3G023500	AT1G78900	Encodes catalytic subunit A of the vacuolar ATP synthase. Mutants are devoid of vacuolar ATPase activity as subunit A is encoded only by this gene and show strong defects in male gametophyte development and in Golgi stack morphology. The mRNA is cell-to-cell mobile.
chr3	1383404	1386203	PruarS.3G023600	AT2G46910	PAP/fibrillin (ECM1) located in chloroplast.
chr3	1387385	1393641	PruarS.3G023700	AT2G46915	DUF3754 family protein, putative (DUF3754);(source:Araport11)
chr3	1394367	1395059	PruarS.3G023800	AT1G51080	golgin family A protein;(source:Araport11)
chr3	1395653	1402441	PruarS.3G023900	AT3G20270	Encodes one of the two LBP/BPI related proteins (AT1G04970/LBR-1, AT3G20270/LBR-2) that bind to LPS directly and regulate PR1 expression.
chr3	1446852	1450564	PruarS.3G024600	AT3G20240	Mitochondrial substrate carrier family protein;(source:Araport11)
chr3	1521846	1524080	PruarS.3G026100	AT1G72300	Encodes a leucine-rich repeat receptor kinase (LRR-RK) involved in the perception of PSY1. PSY1 is an 18-aa tyrosine-sulfated glycopeptide encoded by AT5G58650 that promotes cellular proliferation and expansion.
chr3	1539496	1540029	PruarS.3G026300	AT3G15260	Protein phosphatase 2C family protein;(source:Araport11)
chr3	1552528	1553601	PruarS.3G026600	AT2G39851	Proteinase inhibitor, propeptide;(source:Araport11)
chr3	1608431	1612104	PruarS.3G027900	AT1G78950	Terpenoid cyclases family protein;(source:Araport11)
chr3	1620746	1625703	PruarS.3G028200	AT1G78950	Terpenoid cyclases family protein;(source:Araport11)
chr3	1700937	1705749	PruarS.3G029700	AT1G78950	Terpenoid cyclases family protein;(source:Araport11)
chr3	1712981	1724451	PruarS.3G029900	AT1G78980	STRUBBELIG-receptor family 5;(source:Araport11)
chr3	1725688	1728232	PruarS.3G030100	AT1G55960	Regulates the synthetic pathway of proline, betaine and the expression of SOS, NCED and CIPK in response to the osmotic stress resistance.
chr3	1729610	1735764	PruarS.3G030200	AT3G13060	evolutionarily conserved C-terminal region 5;(source:Araport11)
chr3	1789879	1790886	PruarS.3G031100	AT1G32910	HXXXD-type acyl-transferase family protein;(source:Araport11)
chr3	1800363	1803594	PruarS.3G031200	AT1G32910	HXXXD-type acyl-transferase family protein;(source:Araport11)
chr3	1809764	1810447	PruarS.3G031400	ATMG00820	Reverse transcriptase (RNA-dependent DNA polymerase);(source:Araport11)
chr3	1811141	1812245	PruarS.3G031500	AT1G78995	hypothetical protein;(source:Araport11)
chr3	1813517	1817632	PruarS.3G031600	AT1G16720	Encodes HCF173, a protein with weak similarities to the superfamily of the short-chain dehydrogenases/reductases. HCF173 is involved in the initiation of translation of the psbA mRNA and binds a specific site in the 5' UTR of psbA mRNA. Mutants shows a high chlorophyll fluorescence phenotype (hcf) and are severely affected in the accumulation of PSII subunits. The protein HCF173 is localized in t…
chr3	1832962	1838169	PruarS.3G031800	AT1G79020	Scaffold protein of Nucleosomal acetyltransferase of H4 (NuA4), which is an essential transcriptional coactivator in eukaryotes. Necessary for nucleosomal acetylation of histones H4 and H2A.Z by NuA4 in vitro.
chr3	1840649	1869107	PruarS.3G031900	AT5G24740	Encodes a vacuolar sorting protein that interacts with the plant-specific GRAS family transcription factor SHORT-ROOT and acts in a pathway that controls root growth and radial patterning. It provides a connections between gibberellic acid, SHR and PLT signaling in the root.
chr3	1873418	1877968	PruarS.3G032200	AT4G23160	Encodes a cysteine-rich receptor-like protein kinase.
chr3	1911373	1917666	PruarS.3G032800	AT1G56440	Encodes one of the 36 carboxylate clamp (CC)-tetratricopeptide repeat (TPR) proteins (Prasad 2010, Pubmed ID: 20856808) with potential to interact with Hsp90/Hsp70 as co-chaperones.
chr3	2056085	2063268	PruarS.3G035600	AT1G80210	Mov34/MPN/PAD-1 family protein;(source:Araport11)
chr3	2107290	2110736	PruarS.3G036400	AT1G12220	Resistance gene, mediates resistance against the bacterial pathogen Pseudomonas syringae. Contains a putative nucleotide binding site composed of kinase-1a (or P-loop), kinase-2a, and putative kinase-3a domains, 13 imperfect leucine-rich repeats, a potential leucine zipper, and two uncharacterized motifs that are well conserved in products of previously isolated R genes. Confers resistance to Pse…
chr3	2112864	2113202	PruarS.3G036500	AT5G14380	Encodes an arabinogalactan protein that is expressed in pollen, pollen sac and pollen tube. Loss of AGP6 function results in decreased fertility due to defects in pollen tube growth.
chr3	2113007	2116222	PruarS.3G036600	AT1G15410	aspartate-glutamate racemase family;(source:Araport11)
chr3	2177620	2178369	PruarS.3G038000	AT4G19840	encodes a phloem lectin, similar to phloem lectin in cucumber and celery. Gene is expressed in the phloem, predominantly in the companion cells. The mRNA is cell-to-cell mobile.
chr3	2277656	2285246	PruarS.3G040600	AT5G11170	One of two genes encoding an ATP-dependent RNA helicase that localizes predominantly to euchromatic regions of Arabidopsis nuclei, and associates with genes transcribed by RNA polymerase II independently from the presence of introns. It is not detected at non-transcribed loci. It interacts with ssRNA, dsRNA and dsDNA, but not with ssDNA. Its ATPase activity is stimulated by RNA and dsDNA and its …
chr3	2341709	2349655	PruarS.3G041600	AT5G25360	hypothetical protein;(source:Araport11)
chr3	2361160	2361858	PruarS.3G041800	AT1G80133	Memmber of the EPF/EPFL (epidermal patterning factor/EPF-like) gene family, which genes encode plant-specific secretory peptides, several of which play a role in controlling stomatal density and patterning in the plant epidermis.
chr3	2367691	2369576	PruarS.3G042000	AT1G80130	Tetratricopeptide repeat (TPR)-like superfamily protein;(source:Araport11)
chr3	2433505	2435988	PruarS.3G042900	AT3G21000	Gag-Pol-related retrotransposon family protein;(source:Araport11)
chr3	2492924	2499243	PruarS.3G043500	AT1G15340	Protein containing methyl-CpG-binding domain.Has sequence similarity to human MBD proteins.
chr3	2509230	2512553	PruarS.3G043700	AT5G20230	Encodes a Al-stress-induced gene. Along with TCF, it promotes lignin biosynthesis in response to cold stress. The mRNA is cell-to-cell mobile.
chr3	2543893	2544462	PruarS.3G044300	AT4G31520	SDA1 family protein;(source:Araport11)
chr3	2558930	2564908	PruarS.3G044500	AT2G24350	RNA binding (RRM/RBD/RNP motifs) family protein;(source:Araport11)
chr3	2584487	2586628	PruarS.3G044800	AT4G19210	member of RLI subfamily The mRNA is cell-to-cell mobile.
chr3	2631455	2634897	PruarS.3G045900	AT4G19210	member of RLI subfamily The mRNA is cell-to-cell mobile.
chr3	2638416	2653364	PruarS.3G046100	AT3G21180	one of the type IIB calcium pump isoforms. encodes an autoinhibited Ca(2+)-ATPase that contains an N-terminal calmodulin binding autoinhibitory domain.
chr3	2777998	2781704	PruarS.3G048000	AT1G51550	Kelch repeat-containing F-box family protein;(source:Araport11)
chr3	2817124	2817774	PruarS.3G048600	AT1G16840	hypothetical protein;(source:Araport11)
chr3	2988933	2995018	PruarS.3G051800	AT3G43240	Interacts with CHR11, CHR17, and RTL1, several known subunits of ISWI. JA biosynthesisis is positively regulated by this chromatin remodeling complex, thereby promoting stamen filament elongation.
chr3	3006963	3010225	PruarS.3G052100	AT3G14240	Subtilase family protein;(source:Araport11)
chr3	3027505	3030172	PruarS.3G052400	AT1G53920	Contains lipase signature motif and GDSL domain.
chr3	3055103	3056830	PruarS.3G052900	AT5G40990	Component of plant resistance. Contains lipase signature motif and GDSL domain. Directly interferes with the fungal infection process by acting on fungal cell walls through its action as a antimicrobial compound. Critical component for both local and systemic resistance responses in the incompatible interaction with Alternaria brassicicola in the ethylene-dependent pathway.
chr3	3058184	3062284	PruarS.3G053000	AT5G40990	Component of plant resistance. Contains lipase signature motif and GDSL domain. Directly interferes with the fungal infection process by acting on fungal cell walls through its action as a antimicrobial compound. Critical component for both local and systemic resistance responses in the incompatible interaction with Alternaria brassicicola in the ethylene-dependent pathway.
chr3	3090966	3091812	PruarS.3G054100	AT1G09700	Encodes a nuclear dsRNA binding protein. Involved in mRNA cleavage. The mutant is characterized by shorter stature, delayed flowering, leaf hyponasty, reduced fertility, decreased rate of root growth, and an altered root gravitropic response. It also exhibits less sensitivity to auxin and cytokinin.
chr3	3092983	3093720	PruarS.3G054200	AT3G22142	Encodes a Protease inhibitor/seed storage/LTP family protein
chr3	3125879	3134652	PruarS.3G054900	AT3G14205	Phosphoinositide phosphatase family protein;(source:Araport11)
chr3	3247281	3249759	PruarS.3G057000	AT3G14170	CORD1 is a member of a novel and plant specific family of microtubule associated proteins. CORD1 binds microtubules via a conserved protein domain shared among family members. CORD functions may overlap;cord1 / cord2 mutants have defects in secondary cell wall pit morphology.
chr3	3271526	3276316	PruarS.3G057600	AT5G66840	SAP domain-containing protein;(source:Araport11)
chr3	3276380	3279273	PruarS.3G057700	AT3G14150	Aldolase-type TIM barrel family protein;(source:Araport11)
chr3	3295485	3297786	PruarS.3G057900	AT3G14130	Aldolase-type TIM barrel family protein;(source:Araport11)
chr3	3314875	3324056	PruarS.3G058200	AT3G14120	nuclear pore complex protein;(source:Araport11)
chr3	3324583	3327111	PruarS.3G058300	AT2G18940	Tetratricopeptide repeat (TPR)-like superfamily protein;(source:Araport11)
chr3	3388346	3389828	PruarS.3G059400	AT4G23710	vacuolar ATP synthase subunit G2;(source:Araport11)
chr3	3427121	3431074	PruarS.3G060000	AT1G17420	LOX3 encode a Lipoxygenase. Lipoxygenases (LOXs) catalyze the oxygenation of fatty acids (FAs).
chr3	3475559	3476987	PruarS.3G060800	AT1G17430	alpha/beta-Hydrolases superfamily protein;(source:Araport11)
chr3	3809811	3813068	PruarS.3G065900	AT5G57060	60S ribosomal L18a-like protein;(source:Araport11)
chr3	3823225	3828179	PruarS.3G066200	AT1G17540	kinase with adenine nucleotide alpha hydrolases-like domain-containing protein;(source:Araport11)
chr3	3849780	3854364	PruarS.3G066600	AT3G13920	eukaryotic translation initiation factor 4A-1
chr3	3861095	3861448	PruarS.3G066800	AT5G11970	ABC family ABC transporter, putative (DUF3511);(source:Araport11)
chr3	4087192	4104020	PruarS.3G070700	AT1G72960	Root hair defective 3 GTP-binding protein (RHD3);(source:Araport11)
chr3	4158259	4164561	PruarS.3G071400	AT3G13750	beta-galactosidase, glycosyl hydrolase family 35 The mRNA is cell-to-cell mobile.
chr3	4312722	4315277	PruarS.3G073200	AT3G21270	Encodes Dof zinc finger protein adof2.
chr3	4341058	4349355	PruarS.3G073500	AT1G51720	Amino acid dehydrogenase family protein;(source:Araport11)
chr3	4350233	4354868	PruarS.3G073600	AT1G51730	Ubiquitin-conjugating enzyme family protein;(source:Araport11)
chr3	4501590	4502421	PruarS.3G076500	AT5G55950	Nucleotide/sugar transporter family protein;(source:Araport11)
chr3	4503506	4504816	PruarS.3G076600	AT4G12750	Homeodomain-like transcriptional regulator;(source:Araport11)
chr3	4688806	4694108	PruarS.3G078200	AT4G26270	phosphofructokinase 3;(source:Araport11)
chr3	4876407	4879922	PruarS.3G081400	AT3G16350	MYB-like transcription factor involved in nitrate signaling through regulation of CHL1.
[truncated: 2,329 more rows]

## Sheet: S9
Table S9 List of genes in selective sweeps in PZH.
[truncated: 2,550 more rows]

[truncated: 4 more sheets: S10, S11, S12, S13]
